# Supplementary material for: Impact of Non-Invasively Induced Motor Deficits on Tibial Cortical Properties in Mutant Lurcher Mice
Source: PLoS One. 2016 Jul 7;11(7):e0158877. doi: 10.1371/journal.pone.0158877 (PMC4936670; doi:10.1371/journal.pone.0158877)
Supplement: S1 File — (XLSX) [file pone.0158877.s001.xlsx]

## Sheet: CSG analysis
No	Type	Strain	Age (months)	BM (g)	BML (mm)	CA (mm2)	CA std.	Zp (mm4)	Zp std.
31	Lc	B6CBA	9	28.23	17.28	73.92	26.1849	24.039	4.92789
40	Lc	B6CBA	9	26.1171	16.85	68.28	26.1437	20.3846	4.63209
55	Lc	B6CBA	9	31.9757	17.78	89.09	27.8618	31.7922	5.59202
60	Lc	B6CBA	9	31.5886	17.59	75.92	24.034	25.52	4.59288
63	Lc	B6CBA	9	31.6057	17.65	79.42	25.1284	25.3647	4.54694
74	Lc	B6CBA	9	27.4186	16.94	75.2	27.4267	23.4146	5.04114
75	Lc	B6CBA	9	27.1971	17.22	75.06	27.5985	25.878	5.52554
76	Lc	B6CBA	9	29.34	17.79	77.58	26.4417	25.908	4.96362
77	Lc	B6CBA	9	29.92	17.6	87.56	29.2647	31.9529	6.06787
98	Lc	B6CBA	9	30.98	17.48	87.01	28.0859	31.1548	5.7531
99	Lc	B6CBA	9	30.73	17.17	67.37	21.9232	20.9535	3.97122
102	Lc	B6CBA	9	29.8	17.91	78.7	26.4094	33.0714	6.19642
103	Lc	B6CBA	9	27.61	17.04	69.99	25.3495	18.4512	3.92183
108	Lc	B6CBA	9	25.17	16.95	64.43	25.5979	15.2911	3.58416
113	Lc	B6CBA	9	32.72	17.43	76.83	23.4811	26.7368	4.68813
115	Lc	B6CBA	9	30.0943	17.11	75.51	25.0911	26	5.04939
33	WT	B6CBA	9	29.19	17.68	84.18	28.8386	31.4268	6.08954
41	WT	B6CBA	9	31.0871	17.72	72.36	23.2765	22.6933	4.11959
49	WT	B6CBA	9	31.7457	17.54	72.35	22.7905	25.44	4.5688
51	WT	B6CBA	9	32.7571	17.79	84.53	25.8051	27.9574	4.79751
61	WT	B6CBA	9	33.8743	17.64	79.15	23.3658	26.039	4.35768
62	WT	B6CBA	9	33.7	18.22	86.54	25.6795	29.8421	4.86017
64	WT	B6CBA	9	32.8614	17.52	76.8	23.3709	26.044	4.52362
72	WT	B6CBA	9	30.3329	17.01	72.13	23.7795	24.0123	4.6539
73	WT	B6CBA	9	32.4829	17.82	81.6	25.1209	27.7474	4.79358
78	WT	B6CBA	9	33.14	17.4	78.34	23.6391	29.9	5.18525
79	WT	B6CBA	9	34.06	17.39	77.91	22.8743	28.9221	4.88298
90	WT	B6CBA	9	33.4386	18.1	75.97	22.7193	28.5	4.70889
91	WT	B6CBA	9	31.92	17.98	81.54	25.5451	29.1932	5.08661
100	WT	B6CBA	9	31.67	18.38	81.94	25.8731	29.6234	5.0891
109	WT	B6CBA	9	29.8414	17.3	78.31	26.242	26.1034	5.05629
114	WT	B6CBA	9	29.8714	17.39	73.45	24.5887	25.7089	4.94911
47	Lc	B6CBA	4	27.08	17.93	69.16	25.5391	27.4471	4.12382
48	Lc	B6CBA	4	25.6	17.03	71.33	27.8633	25.6	4.82214
23	Lc	B6CBA	4	23.75	17.7	70.78	29.8021	23.75	5.13626
31	Lc	B6CBA	4	27.01	17.18	72.62	26.8863	27.01	4.35373
40	Lc	B6CBA	4	26.33	17.49	69.23	26.2932	26.33	4.61715
53	Lc	B6CBA	4	25.49	16.85	67.77	26.5869	25.49	4.55235
76	Lc	B6CBA	4	27.99	17.76	71.22	25.4448	27.99	5.68237
75	WT	B6CBA	4	26.19	17.7	79.03	30.1756	26.19	4.96918
30	WT	B6CBA	4	30.37	17.88	80.41	26.4768	30.37	5.31753
39	WT	B6CBA	4	30.38	17.84	64.83	21.3397	30.38	4.70971
57	WT	B6CBA	4	31.21	17.84	79.56	25.4918	31.21	4.71224
78	WT	B6CBA	4	30.62	17.54	85.2	27.825	30.62	4.98023
29	WT	B6CBA	4	29.95	17.56	73.07	24.3973	29.95	4.55883
38	WT	B6CBA	4	30.85	18.63	75.14	24.3566	30.85	4.26283
52	WT	B6CBA	4	29.46	17.75	70.8	24.0326	29.46	4.15883
49	WT	B6CBA	4	27.54	17.93	68.05	24.7095	27.54	4.37223
