# Supplementary material for: Impact of Non-Invasively Induced Motor Deficits on Tibial Cortical Properties in Mutant Lurcher Mice
Source: PLoS One. 2016 Jul 7;11(7):e0158877. doi: 10.1371/journal.pone.0158877 (PMC4936670; doi:10.1371/journal.pone.0158877)
Supplement: S2 File — (XLSX) [file pone.0158877.s002.xlsx]

## Sheet: LCN analysis
No	Type	Strain	Age (months)	BM (g)	BML (mm)	I-region	H-region	Dist.C (μm)	N.Ca	Lac.V (μm3)	Orientation	No	Type	Strain	Age	BM (g)	BML (mm)	I-region	H-region	Lac.Dist (μm)
29	WT	B6CBA	4	29.95	17.56	Imax_A	E	342.21	124	268.24	12.26	29	WT	B6CBA	4	29.95	17.56	Imax_A	E	41.19
29	WT	B6CBA	4	29.95	17.56	Imax_A	E	441.72	114	353.79	11.15	29	WT	B6CBA	4	29.95	17.56	Imax_A	E	45.26
29	WT	B6CBA	4	29.95	17.56	Imax_A	E	480.19	95	258.05	16.93	29	WT	B6CBA	4	29.95	17.56	Imax_A	E	39.73
29	WT	B6CBA	4	29.95	17.56	Imax_A	E	394.39	140	305.13	3.65	29	WT	B6CBA	4	29.95	17.56	Imax_A	E	41.19
29	WT	B6CBA	4	29.95	17.56	Imax_A	E	393.03	105	286.34	8.46	29	WT	B6CBA	4	29.95	17.56	Imax_A	E	32.67
29	WT	B6CBA	4	29.95	17.56	Imax_A	M	409.94	63	274.43	111.81	29	WT	B6CBA	4	29.95	17.56	Imax_A	E	46.18
29	WT	B6CBA	4	29.95	17.56	Imax_A	M	622.69	78	712.84	14.1	29	WT	B6CBA	4	29.95	17.56	Imax_A	E	37.25
29	WT	B6CBA	4	29.95	17.56	Imax_A	M	710.81	111	674.43	26.02	29	WT	B6CBA	4	29.95	17.56	Imax_A	E	27.92
29	WT	B6CBA	4	29.95	17.56	Imax_A	M	476.6	90	346.65	44.24	29	WT	B6CBA	4	29.95	17.56	Imax_A	E	42.5
29	WT	B6CBA	4	29.95	17.56	Imax_A	M	455.31	66	358.38	72.76	29	WT	B6CBA	4	29.95	17.56	Imax_A	E	64.14
29	WT	B6CBA	4	29.95	17.56	Imax_A	P	512.06	115	457.14	0.14	29	WT	B6CBA	4	29.95	17.56	Imax_A	M	21.89
29	WT	B6CBA	4	29.95	17.56	Imax_A	P	749.92	100	414.52	0.98	29	WT	B6CBA	4	29.95	17.56	Imax_A	M	16.24
29	WT	B6CBA	4	29.95	17.56	Imax_A	P	794.28	98	264.38	0.9	29	WT	B6CBA	4	29.95	17.56	Imax_A	M	15.48
29	WT	B6CBA	4	29.95	17.56	Imax_A	P	592.5	117	460.74	5.84	29	WT	B6CBA	4	29.95	17.56	Imax_A	M	20.46
29	WT	B6CBA	4	29.95	17.56	Imax_A	P	486.06	92	289.44	1.28	29	WT	B6CBA	4	29.95	17.56	Imax_A	M	10.06
29	WT	B6CBA	4	29.95	17.56	Imax_P	E	496.85	168	368.62	6.2	29	WT	B6CBA	4	29.95	17.56	Imax_A	M	17.37
29	WT	B6CBA	4	29.95	17.56	Imax_P	E	427	98	327.77	8.29	29	WT	B6CBA	4	29.95	17.56	Imax_A	M	12.13
29	WT	B6CBA	4	29.95	17.56	Imax_P	E	373.45	208	487.87	3.92	29	WT	B6CBA	4	29.95	17.56	Imax_A	M	18.06
29	WT	B6CBA	4	29.95	17.56	Imax_P	E	499.79	170	340.9	53.85	29	WT	B6CBA	4	29.95	17.56	Imax_A	M	15.81
29	WT	B6CBA	4	29.95	17.56	Imax_P	E	427.83	180	399.54	5.48	29	WT	B6CBA	4	29.95	17.56	Imax_A	M	12.65
29	WT	B6CBA	4	29.95	17.56	Imax_P	M	543.4	152	910.76	47.18	29	WT	B6CBA	4	29.95	17.56	Imax_A	P	21.41
29	WT	B6CBA	4	29.95	17.56	Imax_P	M	514.72	90	261.02	17.25	29	WT	B6CBA	4	29.95	17.56	Imax_A	P	26.19
29	WT	B6CBA	4	29.95	17.56	Imax_P	M	463.17	146	693.51	6.92	29	WT	B6CBA	4	29.95	17.56	Imax_A	P	37.87
29	WT	B6CBA	4	29.95	17.56	Imax_P	M	520.12	55	225.71	40.8	29	WT	B6CBA	4	29.95	17.56	Imax_A	P	37.66
29	WT	B6CBA	4	29.95	17.56	Imax_P	M	573.36	165	1130	5.92	29	WT	B6CBA	4	29.95	17.56	Imax_A	P	34.95
29	WT	B6CBA	4	29.95	17.56	Imax_P	P	640.42	107	240.9	11	29	WT	B6CBA	4	29.95	17.56	Imax_A	P	33.53
29	WT	B6CBA	4	29.95	17.56	Imax_P	P	545.69	115	313.49	0.33	29	WT	B6CBA	4	29.95	17.56	Imax_A	P	23.82
29	WT	B6CBA	4	29.95	17.56	Imax_P	P	576.34	124	418.61	1.58	29	WT	B6CBA	4	29.95	17.56	Imax_A	P	43.58
29	WT	B6CBA	4	29.95	17.56	Imax_P	P	560.37	150	457.29	1.64	29	WT	B6CBA	4	29.95	17.56	Imax_A	P	20.9
29	WT	B6CBA	4	29.95	17.56	Imax_P	P	605.47	144	312.61	5.06	29	WT	B6CBA	4	29.95	17.56	Imax_A	P	54.93
29	WT	B6CBA	4	29.95	17.56	Imin_L	E	437.73	180	313.29	8.25	29	WT	B6CBA	4	29.95	17.56	Imax_P	E	37.37
29	WT	B6CBA	4	29.95	17.56	Imin_L	E	388.98	199	607.28	5.84	29	WT	B6CBA	4	29.95	17.56	Imax_P	E	30.24
29	WT	B6CBA	4	29.95	17.56	Imin_L	E	293.03	143	336.82	8.27	29	WT	B6CBA	4	29.95	17.56	Imax_P	E	32.57
29	WT	B6CBA	4	29.95	17.56	Imin_L	E	302.43	196	677.77	6.84	29	WT	B6CBA	4	29.95	17.56	Imax_P	E	14.78
29	WT	B6CBA	4	29.95	17.56	Imin_L	E	308.75	137	262.45	8.8	29	WT	B6CBA	4	29.95	17.56	Imax_P	E	62.28
29	WT	B6CBA	4	29.95	17.56	Imin_L	M	348.32	37	263.05	62.31	29	WT	B6CBA	4	29.95	17.56	Imax_P	E	28.94
29	WT	B6CBA	4	29.95	17.56	Imin_L	M	337.82	117	675.4	22.56	29	WT	B6CBA	4	29.95	17.56	Imax_P	E	31.17
29	WT	B6CBA	4	29.95	17.56	Imin_L	M	367.51	120	504.43	34.02	29	WT	B6CBA	4	29.95	17.56	Imax_P	E	49.61
29	WT	B6CBA	4	29.95	17.56	Imin_L	M	418.69	154	683.09	21.71	29	WT	B6CBA	4	29.95	17.56	Imax_P	E	14.6
29	WT	B6CBA	4	29.95	17.56	Imin_L	M	514.5	135	691.98	59.18	29	WT	B6CBA	4	29.95	17.56	Imax_P	E	27.91
29	WT	B6CBA	4	29.95	17.56	Imin_L	P	645.88	156	349.68	3.87	29	WT	B6CBA	4	29.95	17.56	Imax_P	M	27.04
29	WT	B6CBA	4	29.95	17.56	Imin_L	P	591.22	106	174.71	0.22	29	WT	B6CBA	4	29.95	17.56	Imax_P	M	23.09
29	WT	B6CBA	4	29.95	17.56	Imin_L	P	501.61	149	340.61	6.94	29	WT	B6CBA	4	29.95	17.56	Imax_P	M	17.51
29	WT	B6CBA	4	29.95	17.56	Imin_L	P	429.3	113	256.55	1.92	29	WT	B6CBA	4	29.95	17.56	Imax_P	M	27.63
29	WT	B6CBA	4	29.95	17.56	Imin_L	P	458.35	99	218.12	11.24	29	WT	B6CBA	4	29.95	17.56	Imax_P	M	38.88
29	WT	B6CBA	4	29.95	17.56	Imin_M	E	456.08	84	249.41	1.11	29	WT	B6CBA	4	29.95	17.56	Imax_P	M	15.35
29	WT	B6CBA	4	29.95	17.56	Imin_M	E	425.45	74	234.1	10.45	29	WT	B6CBA	4	29.95	17.56	Imax_P	M	12.93
29	WT	B6CBA	4	29.95	17.56	Imin_M	E	398.83	118	254.11	5.78	29	WT	B6CBA	4	29.95	17.56	Imax_P	M	22.17
29	WT	B6CBA	4	29.95	17.56	Imin_M	E	342.72	112	239.56	3.64	29	WT	B6CBA	4	29.95	17.56	Imax_P	M	15.18
29	WT	B6CBA	4	29.95	17.56	Imin_M	E	374.1	160	347.62	2.74	29	WT	B6CBA	4	29.95	17.56	Imax_P	M	21.07
29	WT	B6CBA	4	29.95	17.56	Imin_M	M	483.75	119	460.51	38.35	29	WT	B6CBA	4	29.95	17.56	Imax_P	P	54.19
29	WT	B6CBA	4	29.95	17.56	Imin_M	M	474.37	143	822.66	51.33	29	WT	B6CBA	4	29.95	17.56	Imax_P	P	47.82
29	WT	B6CBA	4	29.95	17.56	Imin_M	M	529.15	112	552.49	72.04	29	WT	B6CBA	4	29.95	17.56	Imax_P	P	38.88
29	WT	B6CBA	4	29.95	17.56	Imin_M	M	602.58	85	273.7	49.57	29	WT	B6CBA	4	29.95	17.56	Imax_P	P	21.9
29	WT	B6CBA	4	29.95	17.56	Imin_M	M	604.23	92	361.92	47.55	29	WT	B6CBA	4	29.95	17.56	Imax_P	P	52.12
29	WT	B6CBA	4	29.95	17.56	Imin_M	P	644.73	121	310.07	7.31	29	WT	B6CBA	4	29.95	17.56	Imax_P	P	20.59
29	WT	B6CBA	4	29.95	17.56	Imin_M	P	564.93	113	404.17	0.28	29	WT	B6CBA	4	29.95	17.56	Imax_P	P	38.1
29	WT	B6CBA	4	29.95	17.56	Imin_M	P	535.14	109	272.97	4.14	29	WT	B6CBA	4	29.95	17.56	Imax_P	P	34.95
29	WT	B6CBA	4	29.95	17.56	Imin_M	P	504.03	81	218.23	10.83	29	WT	B6CBA	4	29.95	17.56	Imax_P	P	40.05
29	WT	B6CBA	4	29.95	17.56	Imin_M	P	486.8	104	262.73	6.52	29	WT	B6CBA	4	29.95	17.56	Imax_P	P	25
31	Lc	B6CBA	4	27.01	17.76	Imin_M	E	294.34	144	325.49	1.86	29	WT	B6CBA	4	29.95	17.56	Imin_L	E	38.08
31	Lc	B6CBA	4	27.01	17.76	Imin_M	E	329.52	104	195.19	5.17	29	WT	B6CBA	4	29.95	17.56	Imin_L	E	28.7
31	Lc	B6CBA	4	27.01	17.76	Imax_A	E	401.11	139	257.78	7.91	29	WT	B6CBA	4	29.95	17.56	Imin_L	E	34.21
31	Lc	B6CBA	4	27.01	17.76	Imax_A	E	413	150	231.87	7.73	29	WT	B6CBA	4	29.95	17.56	Imin_L	E	45.02
31	Lc	B6CBA	4	27.01	17.76	Imax_A	E	395.75	168	313.32	2.89	29	WT	B6CBA	4	29.95	17.56	Imin_L	E	27.13
31	Lc	B6CBA	4	27.01	17.76	Imax_A	M	578.22	107	778.48	30.86	29	WT	B6CBA	4	29.95	17.56	Imin_L	E	52.99
31	Lc	B6CBA	4	27.01	17.76	Imax_A	M	595.22	117	503.73	66.98	29	WT	B6CBA	4	29.95	17.56	Imin_L	E	34.07
31	Lc	B6CBA	4	27.01	17.76	Imax_A	M	551.68	105	300.03	29.74	29	WT	B6CBA	4	29.95	17.56	Imin_L	E	35.11
31	Lc	B6CBA	4	27.01	17.76	Imin_M	M	367.78	103	344.45	6.16	29	WT	B6CBA	4	29.95	17.56	Imin_L	E	38.21
31	Lc	B6CBA	4	27.01	17.76	Imin_M	M	367.73	112	382.5	29.45	29	WT	B6CBA	4	29.95	17.56	Imin_L	E	56.52
31	Lc	B6CBA	4	27.01	17.76	Imin_M	P	402.1	98	183.07	1.95	29	WT	B6CBA	4	29.95	17.56	Imin_L	M	15.03
31	Lc	B6CBA	4	27.01	17.76	Imin_M	P	441.79	115	230.86	6.11	29	WT	B6CBA	4	29.95	17.56	Imin_L	M	9.49
31	Lc	B6CBA	4	27.01	17.76	Imax_A	P	494.85	100	225.21	3.54	29	WT	B6CBA	4	29.95	17.56	Imin_L	M	23.53
31	Lc	B6CBA	4	27.01	17.76	Imax_A	P	696.3	134	298.89	3.58	29	WT	B6CBA	4	29.95	17.56	Imin_L	M	19.15
31	Lc	B6CBA	4	27.01	17.76	Imax_A	P	651.42	123	229.45	1.13	29	WT	B6CBA	4	29.95	17.56	Imin_L	M	13.03
31	Lc	B6CBA	4	27.01	17.76	Imax_A	E	370.33	168	355.63	11.22	29	WT	B6CBA	4	29.95	17.56	Imin_L	M	12.48
31	Lc	B6CBA	4	27.01	17.76	Imax_A	E	332.11	114	281.18	9.02	29	WT	B6CBA	4	29.95	17.56	Imin_L	M	12.86
31	Lc	B6CBA	4	27.01	17.76	Imax_A	M	411.1	80	220.2	9.12	29	WT	B6CBA	4	29.95	17.56	Imin_L	M	13.85
31	Lc	B6CBA	4	27.01	17.76	Imax_A	M	423	74	301.72	62.64	29	WT	B6CBA	4	29.95	17.56	Imin_L	M	16.34
31	Lc	B6CBA	4	27.01	17.76	Imax_A	P	484.87	106	170.11	3.64	29	WT	B6CBA	4	29.95	17.56	Imin_L	M	13.33
31	Lc	B6CBA	4	27.01	17.76	Imax_A	P	503.9	97	276.08	2.47	29	WT	B6CBA	4	29.95	17.56	Imin_L	P	37.15
31	Lc	B6CBA	4	27.01	17.76	Imin_L	E	343.61	142	301.55	4.14	29	WT	B6CBA	4	29.95	17.56	Imin_L	P	23.06
31	Lc	B6CBA	4	27.01	17.76	Imin_L	E	399.93	139	245.41	0.29	29	WT	B6CBA	4	29.95	17.56	Imin_L	P	25.04
31	Lc	B6CBA	4	27.01	17.76	Imin_L	E	402.53	132	274.62	12.01	29	WT	B6CBA	4	29.95	17.56	Imin_L	P	49.85
31	Lc	B6CBA	4	27.01	17.76	Imin_L	E	412.53	132	223.21	2.37	29	WT	B6CBA	4	29.95	17.56	Imin_L	P	49.19
31	Lc	B6CBA	4	27.01	17.76	Imin_L	E	405.74	138	217.24	12.79	29	WT	B6CBA	4	29.95	17.56	Imin_L	P	24.9
31	Lc	B6CBA	4	27.01	17.76	Imin_L	M	550.47	96	495.76	59.57	29	WT	B6CBA	4	29.95	17.56	Imin_L	P	28.46
31	Lc	B6CBA	4	27.01	17.76	Imin_L	M	519.77	119	432.61	40.22	29	WT	B6CBA	4	29.95	17.56	Imin_L	P	39.34
31	Lc	B6CBA	4	27.01	17.76	Imin_L	M	507.47	117	343.84	41.87	29	WT	B6CBA	4	29.95	17.56	Imin_L	P	32.75
31	Lc	B6CBA	4	27.01	17.76	Imin_L	M	505.86	59	232.36	51.13	29	WT	B6CBA	4	29.95	17.56	Imin_L	P	32.09
31	Lc	B6CBA	4	27.01	17.76	Imin_L	M	473.85	104	354.77	11.02	29	WT	B6CBA	4	29.95	17.56	Imin_M	E	21.84
31	Lc	B6CBA	4	27.01	17.76	Imin_L	P	502.86	122	181.31	9.81	29	WT	B6CBA	4	29.95	17.56	Imin_M	E	26.06
31	Lc	B6CBA	4	27.01	17.76	Imin_L	P	528.12	149	263.77	10.41	29	WT	B6CBA	4	29.95	17.56	Imin_M	E	28.06
31	Lc	B6CBA	4	27.01	17.76	Imin_L	P	568.94	150	345.98	29.98	29	WT	B6CBA	4	29.95	17.56	Imin_M	E	40.16
31	Lc	B6CBA	4	27.01	17.76	Imin_L	P	581.95	135	323.19	2.21	29	WT	B6CBA	4	29.95	17.56	Imin_M	E	34.2
31	Lc	B6CBA	4	27.01	17.76	Imin_L	P	595.7	168	409.6	16.2	29	WT	B6CBA	4	29.95	17.56	Imin_M	E	13.85
31	Lc	B6CBA	4	27.01	17.76	Imax_P	E	337.89	122	306.24	16.17	29	WT	B6CBA	4	29.95	17.56	Imin_M	E	17.88
31	Lc	B6CBA	4	27.01	17.76	Imax_P	E	301.49	101	266.76	16.81	29	WT	B6CBA	4	29.95	17.56	Imin_M	E	22.5
31	Lc	B6CBA	4	27.01	17.76	Imax_P	E	254.72	123	303.78	35.9	29	WT	B6CBA	4	29.95	17.56	Imin_M	E	28.84
31	Lc	B6CBA	4	27.01	17.76	Imax_P	E	290.34	125	449.5	8.94	29	WT	B6CBA	4	29.95	17.56	Imin_M	E	27.24
31	Lc	B6CBA	4	27.01	17.76	Imax_P	E	395.45	131	295.43	7.14	29	WT	B6CBA	4	29.95	17.56	Imin_M	M	18.89
31	Lc	B6CBA	4	27.01	17.76	Imax_P	M	542.98	172	558.2	3.51	29	WT	B6CBA	4	29.95	17.56	Imin_M	M	18.72
31	Lc	B6CBA	4	27.01	17.76	Imax_P	M	437.48	166	626.51	47.69	29	WT	B6CBA	4	29.95	17.56	Imin_M	M	23.22
31	Lc	B6CBA	4	27.01	17.76	Imax_P	M	427.33	124	443.47	36.68	29	WT	B6CBA	4	29.95	17.56	Imin_M	M	24.21
31	Lc	B6CBA	4	27.01	17.76	Imax_P	M	428.56	163	608.25	25.4	29	WT	B6CBA	4	29.95	17.56	Imin_M	M	19.54
31	Lc	B6CBA	4	27.01	17.76	Imax_P	M	447.9	51	340.36	17.18	29	WT	B6CBA	4	29.95	17.56	Imin_M	M	23.84
31	Lc	B6CBA	4	27.01	17.76	Imax_P	P	511.94	93	299.02	17.46	29	WT	B6CBA	4	29.95	17.56	Imin_M	M	27.41
31	Lc	B6CBA	4	27.01	17.76	Imax_P	P	478.25	109	287.52	1.83	29	WT	B6CBA	4	29.95	17.56	Imin_M	M	20.16
31	Lc	B6CBA	4	27.01	17.76	Imax_P	P	517.11	138	232.06	5.4	29	WT	B6CBA	4	29.95	17.56	Imin_M	M	12.18
31	Lc	B6CBA	4	27.01	17.76	Imax_P	P	540.18	124	287.1	5.08	29	WT	B6CBA	4	29.95	17.56	Imin_M	M	22.46
31	Lc	B6CBA	4	27.01	17.76	Imax_P	P	637.48	183	376.09	21.14	29	WT	B6CBA	4	29.95	17.56	Imin_M	P	45.39
31	Lc	B6CBA	4	27.01	17.76	Imin_M	E	419.35	175	393.97	23.36	29	WT	B6CBA	4	29.95	17.56	Imin_M	P	62.47
31	Lc	B6CBA	4	27.01	17.76	Imin_M	E	403.69	176	457.49	4.1	29	WT	B6CBA	4	29.95	17.56	Imin_M	P	49.65
31	Lc	B6CBA	4	27.01	17.76	Imin_M	E	309.03	197	326.55	3.7	29	WT	B6CBA	4	29.95	17.56	Imin_M	P	46.69
31	Lc	B6CBA	4	27.01	17.76	Imin_M	M	398.31	169	608.86	25.52	29	WT	B6CBA	4	29.95	17.56	Imin_M	P	70.9
31	Lc	B6CBA	4	27.01	17.76	Imin_M	M	472.05	168	626.21	28.4	29	WT	B6CBA	4	29.95	17.56	Imin_M	P	46
31	Lc	B6CBA	4	27.01	17.76	Imin_M	M	525.77	152	522.21	23.92	29	WT	B6CBA	4	29.95	17.56	Imin_M	P	37.07
31	Lc	B6CBA	4	27.01	17.76	Imin_M	P	511.16	116	260.59	10.07	29	WT	B6CBA	4	29.95	17.56	Imin_M	P	41.16
31	Lc	B6CBA	4	27.01	17.76	Imin_M	P	496.56	127	226.5	3.67	29	WT	B6CBA	4	29.95	17.56	Imin_M	P	43.78
31	Lc	B6CBA	4	27.01	17.76	Imin_M	P	436.26	117	233.33	7.28	29	WT	B6CBA	4	29.95	17.56	Imin_M	P	48.09
38	WT	B6CBA	4	30.85	17.84	Imax_A	E	308.33	84	199.06	2.73	31	Lc	B6CBA	4	27.01	17.76	Imax_A	E	30.22
38	WT	B6CBA	4	30.85	17.84	Imax_A	E	406.17	120	249.32	6.94	31	Lc	B6CBA	4	27.01	17.76	Imax_A	E	25.39
38	WT	B6CBA	4	30.85	17.84	Imax_A	E	538.37	177	647.3	36.38	31	Lc	B6CBA	4	27.01	17.76	Imax_A	E	48.17
38	WT	B6CBA	4	30.85	17.84	Imax_A	E	464.24	110	216.61	10.92	31	Lc	B6CBA	4	27.01	17.76	Imax_A	E	35.57
38	WT	B6CBA	4	30.85	17.84	Imax_A	E	427.97	73	176.29	8.19	31	Lc	B6CBA	4	27.01	17.76	Imax_A	E	33.51
38	WT	B6CBA	4	30.85	17.84	Imax_A	M	407.04	84	292.25	26.48	31	Lc	B6CBA	4	27.01	17.76	Imax_A	E	31.11
38	WT	B6CBA	4	30.85	17.84	Imax_A	M	442.41	50	343.09	120.86	31	Lc	B6CBA	4	27.01	17.76	Imax_A	E	30.07
38	WT	B6CBA	4	30.85	17.84	Imax_A	M	567.15	87	431.02	36.06	31	Lc	B6CBA	4	27.01	17.76	Imax_A	E	59.49
38	WT	B6CBA	4	30.85	17.84	Imax_A	M	551.58	108	396.17	44.56	31	Lc	B6CBA	4	27.01	17.76	Imax_A	E	56.43
38	WT	B6CBA	4	30.85	17.84	Imax_A	M	444.94	128	645.09	70.28	31	Lc	B6CBA	4	27.01	17.76	Imax_A	E	29.31
38	WT	B6CBA	4	30.85	17.84	Imax_A	P	547.18	118	318.11	1.81	31	Lc	B6CBA	4	27.01	17.76	Imax_A	M	14.83
38	WT	B6CBA	4	30.85	17.84	Imax_A	P	619.35	153	476.24	4.66	31	Lc	B6CBA	4	27.01	17.76	Imax_A	M	13.54
38	WT	B6CBA	4	30.85	17.84	Imax_A	P	697.11	78	164.16	4.74	31	Lc	B6CBA	4	27.01	17.76	Imax_A	M	23.6
38	WT	B6CBA	4	30.85	17.84	Imax_A	P	535.15	129	244.77	1.1	31	Lc	B6CBA	4	27.01	17.76	Imax_A	M	21.62
38	WT	B6CBA	4	30.85	17.84	Imax_A	P	444.35	123	339.16	15.69	31	Lc	B6CBA	4	27.01	17.76	Imax_A	M	14.8
38	WT	B6CBA	4	30.85	17.84	Imin_M	E	336.33	124	327.45	7.06	31	Lc	B6CBA	4	27.01	17.76	Imax_A	M	9.07
38	WT	B6CBA	4	30.85	17.84	Imin_M	E	371.96	150	393.77	8.03	31	Lc	B6CBA	4	27.01	17.76	Imax_A	M	16.46
38	WT	B6CBA	4	30.85	17.84	Imin_M	E	385.36	166	453.82	30.89	31	Lc	B6CBA	4	27.01	17.76	Imax_A	M	16.99
38	WT	B6CBA	4	30.85	17.84	Imin_M	E	470.61	177	518.98	2.65	31	Lc	B6CBA	4	27.01	17.76	Imax_A	M	11.94
38	WT	B6CBA	4	30.85	17.84	Imin_M	E	453.87	133	190.59	30.01	31	Lc	B6CBA	4	27.01	17.76	Imax_A	M	15.49
38	WT	B6CBA	4	30.85	17.84	Imin_M	M	555.59	111	444.07	56.14	31	Lc	B6CBA	4	27.01	17.76	Imax_A	P	19.54
38	WT	B6CBA	4	30.85	17.84	Imin_M	M	602.73	92	230.98	68.46	31	Lc	B6CBA	4	27.01	17.76	Imax_A	P	23.86
38	WT	B6CBA	4	30.85	17.84	Imin_M	M	512.61	103	511.51	36.89	31	Lc	B6CBA	4	27.01	17.76	Imax_A	P	27.2
38	WT	B6CBA	4	30.85	17.84	Imin_M	M	410.66	114	336.31	4.11	31	Lc	B6CBA	4	27.01	17.76	Imax_A	P	25.39
38	WT	B6CBA	4	30.85	17.84	Imin_M	M	394.67	68	369.91	73.65	31	Lc	B6CBA	4	27.01	17.76	Imax_A	P	27.77
38	WT	B6CBA	4	30.85	17.84	Imin_M	P	463.22	98	261.94	0.42	31	Lc	B6CBA	4	27.01	17.76	Imax_A	P	41.51
38	WT	B6CBA	4	30.85	17.84	Imin_M	P	474.24	142	313.41	2.06	31	Lc	B6CBA	4	27.01	17.76	Imax_A	P	27.09
38	WT	B6CBA	4	30.85	17.84	Imin_M	P	551.51	143	199.51	5.92	31	Lc	B6CBA	4	27.01	17.76	Imax_A	P	35.44
38	WT	B6CBA	4	30.85	17.84	Imin_M	P	553.05	155	435.47	7.33	31	Lc	B6CBA	4	27.01	17.76	Imax_A	P	39.95
38	WT	B6CBA	4	30.85	17.84	Imin_M	P	562.79	105	332.68	13.71	31	Lc	B6CBA	4	27.01	17.76	Imax_A	P	20.52
38	WT	B6CBA	4	30.85	17.84	Imax_P	E	286.95	100	188.85	8.9	31	Lc	B6CBA	4	27.01	17.76	Imax_P	E	13.73
38	WT	B6CBA	4	30.85	17.84	Imax_P	E	387.4	156	179.65	22.22	31	Lc	B6CBA	4	27.01	17.76	Imax_P	E	33.53
38	WT	B6CBA	4	30.85	17.84	Imax_P	E	467.16	125	283.15	11.72	31	Lc	B6CBA	4	27.01	17.76	Imax_P	E	24.55
38	WT	B6CBA	4	30.85	17.84	Imax_P	E	435.09	97	231.2	6.85	31	Lc	B6CBA	4	27.01	17.76	Imax_P	E	31.68
38	WT	B6CBA	4	30.85	17.84	Imax_P	E	492.8	115	260.32	1.46	31	Lc	B6CBA	4	27.01	17.76	Imax_P	E	35.01
38	WT	B6CBA	4	30.85	17.84	Imax_P	M	627.76	103	359.67	61.24	31	Lc	B6CBA	4	27.01	17.76	Imax_P	E	19.77
38	WT	B6CBA	4	30.85	17.84	Imax_P	M	581.78	146	693.19	16.58	31	Lc	B6CBA	4	27.01	17.76	Imax_P	E	31.47
38	WT	B6CBA	4	30.85	17.84	Imax_P	M	581.14	77	428.55	55.16	31	Lc	B6CBA	4	27.01	17.76	Imax_P	E	39.95
38	WT	B6CBA	4	30.85	17.84	Imax_P	M	531.34	93	440.74	68.27	31	Lc	B6CBA	4	27.01	17.76	Imax_P	E	32.96
38	WT	B6CBA	4	30.85	17.84	Imax_P	M	511.01	120	443.33	39.75	31	Lc	B6CBA	4	27.01	17.76	Imax_P	E	17.1
38	WT	B6CBA	4	30.85	17.84	Imax_P	P	546.65	136	381.02	0	31	Lc	B6CBA	4	27.01	17.76	Imax_P	M	14.56
38	WT	B6CBA	4	30.85	17.84	Imax_P	P	551.06	73	283.74	2.44	31	Lc	B6CBA	4	27.01	17.76	Imax_P	M	24.18
38	WT	B6CBA	4	30.85	17.84	Imax_P	P	603.04	86	243.15	0.39	31	Lc	B6CBA	4	27.01	17.76	Imax_P	M	16.97
38	WT	B6CBA	4	30.85	17.84	Imax_P	P	649.98	113	317.97	19.12	31	Lc	B6CBA	4	27.01	17.76	Imax_P	M	22.34
38	WT	B6CBA	4	30.85	17.84	Imax_P	P	529.97	138	398.06	2.86	31	Lc	B6CBA	4	27.01	17.76	Imax_P	M	18.69
38	WT	B6CBA	4	30.85	17.84	Imin_L	E	434.55	137	319.21	12.46	31	Lc	B6CBA	4	27.01	17.76	Imax_P	M	17.47
38	WT	B6CBA	4	30.85	17.84	Imin_L	E	455.46	149	321.2	1.56	31	Lc	B6CBA	4	27.01	17.76	Imax_P	M	13.54
38	WT	B6CBA	4	30.85	17.84	Imin_L	E	402.43	105	238.42	7.05	31	Lc	B6CBA	4	27.01	17.76	Imax_P	M	23.53
38	WT	B6CBA	4	30.85	17.84	Imin_L	E	310.02	128	345.47	2.96	31	Lc	B6CBA	4	27.01	17.76	Imax_P	M	23.25
38	WT	B6CBA	4	30.85	17.84	Imin_L	E	307.24	98	238.94	4.49	31	Lc	B6CBA	4	27.01	17.76	Imax_P	M	13.22
38	WT	B6CBA	4	30.85	17.84	Imin_L	M	418.7	35	169.97	69.93	31	Lc	B6CBA	4	27.01	17.76	Imax_P	P	40.89
38	WT	B6CBA	4	30.85	17.84	Imin_L	M	448	74	268.05	9.26	31	Lc	B6CBA	4	27.01	17.76	Imax_P	P	54.94
38	WT	B6CBA	4	30.85	17.84	Imin_L	M	445.62	142	762.31	63.54	31	Lc	B6CBA	4	27.01	17.76	Imax_P	P	31.68
38	WT	B6CBA	4	30.85	17.84	Imin_L	M	477.48	150	594.9	4.46	31	Lc	B6CBA	4	27.01	17.76	Imax_P	P	21.47
38	WT	B6CBA	4	30.85	17.84	Imin_L	M	591.07	73	332.64	21.34	31	Lc	B6CBA	4	27.01	17.76	Imax_P	P	19.55
38	WT	B6CBA	4	30.85	17.84	Imin_L	P	617.58	90	183.28	0.19	31	Lc	B6CBA	4	27.01	17.76	Imax_P	P	31.59
38	WT	B6CBA	4	30.85	17.84	Imin_L	P	548.67	161	124.52	3.11	31	Lc	B6CBA	4	27.01	17.76	Imax_P	P	39.99
38	WT	B6CBA	4	30.85	17.84	Imin_L	P	477.69	97	421.7	3.18	31	Lc	B6CBA	4	27.01	17.76	Imax_P	P	30.02
38	WT	B6CBA	4	30.85	17.84	Imin_L	P	466.37	110	207.96	9.27	31	Lc	B6CBA	4	27.01	17.76	Imax_P	P	24.41
38	WT	B6CBA	4	30.85	17.84	Imin_L	P	484.78	109	262.31	4.15	31	Lc	B6CBA	4	27.01	17.76	Imax_P	P	31.25
40	Lc	B6CBA	4	26.33	17.49	Imax_A	E	332	125	336.38	0.09	31	Lc	B6CBA	4	27.01	17.76	Imin_L	E	32.57
40	Lc	B6CBA	4	26.33	17.49	Imax_A	E	267.89	128	218.76	6.8	31	Lc	B6CBA	4	27.01	17.76	Imin_L	E	27.91
40	Lc	B6CBA	4	26.33	17.49	Imax_A	E	417.54	119	352.68	4.16	31	Lc	B6CBA	4	27.01	17.76	Imin_L	E	32
40	Lc	B6CBA	4	26.33	17.49	Imax_A	E	498.45	180	499.36	4.29	31	Lc	B6CBA	4	27.01	17.76	Imin_L	E	47.91
40	Lc	B6CBA	4	26.33	17.49	Imax_A	E	452.07	109	422.17	12.73	31	Lc	B6CBA	4	27.01	17.76	Imin_L	E	60.44
40	Lc	B6CBA	4	26.33	17.49	Imax_A	M	441.4	127	587.03	13.43	31	Lc	B6CBA	4	27.01	17.76	Imin_L	E	24.98
40	Lc	B6CBA	4	26.33	17.49	Imax_A	M	518.49	94	716.77	35.1	31	Lc	B6CBA	4	27.01	17.76	Imin_L	E	34.75
40	Lc	B6CBA	4	26.33	17.49	Imax_A	M	578.65	87	786.33	43.9	31	Lc	B6CBA	4	27.01	17.76	Imin_L	E	36.51
40	Lc	B6CBA	4	26.33	17.49	Imax_A	M	483.98	88	544.18	11.38	31	Lc	B6CBA	4	27.01	17.76	Imin_L	E	44.04
40	Lc	B6CBA	4	26.33	17.49	Imax_A	M	423.54	101	292.11	61.71	31	Lc	B6CBA	4	27.01	17.76	Imin_L	E	20.9
40	Lc	B6CBA	4	26.33	17.49	Imax_A	P	558.03	140	279.06	2.63	31	Lc	B6CBA	4	27.01	17.76	Imin_L	M	14.02
40	Lc	B6CBA	4	26.33	17.49	Imax_A	P	657.04	123	305.25	6.65	31	Lc	B6CBA	4	27.01	17.76	Imin_L	M	12.04
40	Lc	B6CBA	4	26.33	17.49	Imax_A	P	682.63	152	406.17	3.16	31	Lc	B6CBA	4	27.01	17.76	Imin_L	M	14.78
40	Lc	B6CBA	4	26.33	17.49	Imax_A	P	725.88	100	209.31	1.29	31	Lc	B6CBA	4	27.01	17.76	Imin_L	M	13.33
40	Lc	B6CBA	4	26.33	17.49	Imax_A	P	584.5	101	218.96	6.4	31	Lc	B6CBA	4	27.01	17.76	Imin_L	M	15.03
40	Lc	B6CBA	4	26.33	17.49	Imin_M	E	320.19	98	201.54	3.93	31	Lc	B6CBA	4	27.01	17.76	Imin_L	M	22.03
40	Lc	B6CBA	4	26.33	17.49	Imin_M	E	303.77	179	335.55	3.52	31	Lc	B6CBA	4	27.01	17.76	Imin_L	M	12.36
40	Lc	B6CBA	4	26.33	17.49	Imin_M	E	319.14	153	335.73	3.07	31	Lc	B6CBA	4	27.01	17.76	Imin_L	M	14.71
40	Lc	B6CBA	4	26.33	17.49	Imin_M	E	370.62	179	297.26	2.01	31	Lc	B6CBA	4	27.01	17.76	Imin_L	M	18.95
40	Lc	B6CBA	4	26.33	17.49	Imin_M	E	387.1	135	251.17	7.56	31	Lc	B6CBA	4	27.01	17.76	Imin_L	M	17.61
40	Lc	B6CBA	4	26.33	17.49	Imin_M	M	567.92	168	528.43	32.34	31	Lc	B6CBA	4	27.01	17.76	Imin_L	P	18.74
40	Lc	B6CBA	4	26.33	17.49	Imin_M	M	568.36	171	892.09	52.81	31	Lc	B6CBA	4	27.01	17.76	Imin_L	P	43.68
40	Lc	B6CBA	4	26.33	17.49	Imin_M	M	460.49	134	389.26	31.79	31	Lc	B6CBA	4	27.01	17.76	Imin_L	P	35.63
40	Lc	B6CBA	4	26.33	17.49	Imin_M	M	354.75	91	429.61	87.7	31	Lc	B6CBA	4	27.01	17.76	Imin_L	P	19.85
40	Lc	B6CBA	4	26.33	17.49	Imin_M	M	379.37	63	406.59	77.48	31	Lc	B6CBA	4	27.01	17.76	Imin_L	P	27.78
40	Lc	B6CBA	4	26.33	17.49	Imin_M	P	417.21	157	252.86	4.35	31	Lc	B6CBA	4	27.01	17.76	Imin_L	P	26.84
40	Lc	B6CBA	4	26.33	17.49	Imin_M	P	433.54	158	288.63	2.19	31	Lc	B6CBA	4	27.01	17.76	Imin_L	P	43.92
40	Lc	B6CBA	4	26.33	17.49	Imin_M	P	447.63	123	282.59	8.53	31	Lc	B6CBA	4	27.01	17.76	Imin_L	P	38.31
40	Lc	B6CBA	4	26.33	17.49	Imin_M	P	471.6	129	226.43	3.48	31	Lc	B6CBA	4	27.01	17.76	Imin_L	P	22.32
40	Lc	B6CBA	4	26.33	17.49	Imin_M	P	710.02	131	336.65	0.35	31	Lc	B6CBA	4	27.01	17.76	Imin_L	P	21.11
40	Lc	B6CBA	4	26.33	17.49	Imax_P	E	461.65	138	420.57	34.69	31	Lc	B6CBA	4	27.01	17.76	Imin_M	E	16.87
40	Lc	B6CBA	4	26.33	17.49	Imax_P	E	425.32	174	340.79	4.71	31	Lc	B6CBA	4	27.01	17.76	Imin_M	E	29.15
40	Lc	B6CBA	4	26.33	17.49	Imax_P	E	374.99	85	224.85	4.8	31	Lc	B6CBA	4	27.01	17.76	Imin_M	E	36.44
40	Lc	B6CBA	4	26.33	17.49	Imax_P	E	428.7	125	342.06	4.83	31	Lc	B6CBA	4	27.01	17.76	Imin_M	E	17.49
40	Lc	B6CBA	4	26.33	17.49	Imax_P	E	430.22	131	237	1.42	31	Lc	B6CBA	4	27.01	17.76	Imin_M	E	23.45
40	Lc	B6CBA	4	26.33	17.49	Imax_P	M	567.89	135	551.36	37.63	31	Lc	B6CBA	4	27.01	17.76	Imin_M	E	29.15
40	Lc	B6CBA	4	26.33	17.49	Imax_P	M	528.77	129	696.81	9.2	31	Lc	B6CBA	4	27.01	17.76	Imin_M	E	26.21
40	Lc	B6CBA	4	26.33	17.49	Imax_P	M	503.68	163	806.99	34.63	31	Lc	B6CBA	4	27.01	17.76	Imin_M	E	24.72
40	Lc	B6CBA	4	26.33	17.49	Imax_P	M	535.28	110	346.21	16.69	31	Lc	B6CBA	4	27.01	17.76	Imin_M	E	21.72
40	Lc	B6CBA	4	26.33	17.49	Imax_P	M	587.42	142	714.97	88.96	31	Lc	B6CBA	4	27.01	17.76	Imin_M	E	18.26
40	Lc	B6CBA	4	26.33	17.49	Imax_P	P	661.83	221	766.33	11.91	31	Lc	B6CBA	4	27.01	17.76	Imin_M	M	14.57
40	Lc	B6CBA	4	26.33	17.49	Imax_P	P	607.93	164	554.19	0.38	31	Lc	B6CBA	4	27.01	17.76	Imin_M	M	21.67
40	Lc	B6CBA	4	26.33	17.49	Imax_P	P	598.87	168	558.96	3.75	31	Lc	B6CBA	4	27.01	17.76	Imin_M	M	13.47
40	Lc	B6CBA	4	26.33	17.49	Imax_P	P	556.08	123	461.57	2.52	31	Lc	B6CBA	4	27.01	17.76	Imin_M	M	8.82
40	Lc	B6CBA	4	26.33	17.49	Imax_P	P	563.47	113	321.71	1.51	31	Lc	B6CBA	4	27.01	17.76	Imin_M	M	32.22
40	Lc	B6CBA	4	26.33	17.49	Imin_L	E	454.1	150	338.04	1.51	31	Lc	B6CBA	4	27.01	17.76	Imin_M	M	16.42
40	Lc	B6CBA	4	26.33	17.49	Imin_L	E	466.21	154	408.59	2.11	31	Lc	B6CBA	4	27.01	17.76	Imin_M	M	18.83
40	Lc	B6CBA	4	26.33	17.49	Imin_L	E	351.71	78	198.48	3.04	31	Lc	B6CBA	4	27.01	17.76	Imin_M	M	12.86
40	Lc	B6CBA	4	26.33	17.49	Imin_L	E	360.94	130	239.32	3.63	31	Lc	B6CBA	4	27.01	17.76	Imin_M	M	21.03
40	Lc	B6CBA	4	26.33	17.49	Imin_L	E	286.16	139	358.81	4.41	31	Lc	B6CBA	4	27.01	17.76	Imin_M	M	17.49
40	Lc	B6CBA	4	26.33	17.49	Imin_L	M	414.52	49	463.47	33.98	31	Lc	B6CBA	4	27.01	17.76	Imin_M	P	22.24
40	Lc	B6CBA	4	26.33	17.49	Imin_L	M	486.65	78	472.76	48.91	31	Lc	B6CBA	4	27.01	17.76	Imin_M	P	33.08
40	Lc	B6CBA	4	26.33	17.49	Imin_L	M	492.84	83	383.64	28.37	31	Lc	B6CBA	4	27.01	17.76	Imin_M	P	38.59
40	Lc	B6CBA	4	26.33	17.49	Imin_L	M	538.61	117	588.83	85.21	31	Lc	B6CBA	4	27.01	17.76	Imin_M	P	58.06
40	Lc	B6CBA	4	26.33	17.49	Imin_L	M	583.07	105	501.56	21.45	31	Lc	B6CBA	4	27.01	17.76	Imin_M	P	48.57
40	Lc	B6CBA	4	26.33	17.49	Imin_L	P	597	119	327.76	2.13	31	Lc	B6CBA	4	27.01	17.76	Imin_M	P	32.19
40	Lc	B6CBA	4	26.33	17.49	Imin_L	P	584.55	92	378.66	9.46	31	Lc	B6CBA	4	27.01	17.76	Imin_M	P	50.35
40	Lc	B6CBA	4	26.33	17.49	Imin_L	P	521.71	88	226.26	0.91	31	Lc	B6CBA	4	27.01	17.76	Imin_M	P	33.55
40	Lc	B6CBA	4	26.33	17.49	Imin_L	P	515.72	165	303.97	2.7	31	Lc	B6CBA	4	27.01	17.76	Imin_M	P	35.57
40	Lc	B6CBA	4	26.33	17.49	Imin_L	P	511.83	105	217.15	5.56	31	Lc	B6CBA	4	27.01	17.76	Imin_M	P	25.81
53	Lc	B6CBA	4	25.49	16.85	Imax_A	E	370.16	149	209.19	4.66	38	WT	B6CBA	4	30.85	17.84	Imax_A	E	27.26
53	Lc	B6CBA	4	25.49	16.85	Imax_A	E	451.08	137	222.45	4.49	38	WT	B6CBA	4	30.85	17.84	Imax_A	E	30.19
53	Lc	B6CBA	4	25.49	16.85	Imax_A	E	444.02	132	204.85	6.44	38	WT	B6CBA	4	30.85	17.84	Imax_A	E	29.6
53	Lc	B6CBA	4	25.49	16.85	Imax_A	E	364.39	115	182.4	2.41	38	WT	B6CBA	4	30.85	17.84	Imax_A	E	25.72
53	Lc	B6CBA	4	25.49	16.85	Imax_A	E	318.75	120	204.85	0.68	38	WT	B6CBA	4	30.85	17.84	Imax_A	E	23.97
53	Lc	B6CBA	4	25.49	16.85	Imax_A	M	382.75	121	239.49	27.4	38	WT	B6CBA	4	30.85	17.84	Imax_A	E	33.14
53	Lc	B6CBA	4	25.49	16.85	Imax_A	M	435.46	69	246.87	15.36	38	WT	B6CBA	4	30.85	17.84	Imax_A	E	30.96
53	Lc	B6CBA	4	25.49	16.85	Imax_A	M	539.54	71	254.21	43.73	38	WT	B6CBA	4	30.85	17.84	Imax_A	E	34.12
53	Lc	B6CBA	4	25.49	16.85	Imax_A	M	644.04	95	1106	6.23	38	WT	B6CBA	4	30.85	17.84	Imax_A	E	42.98
53	Lc	B6CBA	4	25.49	16.85	Imax_A	M	541.78	88	422.74	14.54	38	WT	B6CBA	4	30.85	17.84	Imax_A	E	36.5
53	Lc	B6CBA	4	25.49	16.85	Imax_A	P	500.52	125	267.48	27.31	38	WT	B6CBA	4	30.85	17.84	Imax_A	M	16.87
53	Lc	B6CBA	4	25.49	16.85	Imax_A	P	742.89	151	297.88	6.67	38	WT	B6CBA	4	30.85	17.84	Imax_A	M	19.19
53	Lc	B6CBA	4	25.49	16.85	Imax_A	P	599.83	141	227.09	7.09	38	WT	B6CBA	4	30.85	17.84	Imax_A	M	13.76
53	Lc	B6CBA	4	25.49	16.85	Imax_A	P	599.1	137	159.91	1.91	38	WT	B6CBA	4	30.85	17.84	Imax_A	M	15.49
53	Lc	B6CBA	4	25.49	16.85	Imax_A	P	464.06	141	178.45	5.84	38	WT	B6CBA	4	30.85	17.84	Imax_A	M	13.16
53	Lc	B6CBA	4	25.49	16.85	Imin_L	E	328.28	144	188.38	4.97	38	WT	B6CBA	4	30.85	17.84	Imax_A	M	19.64
53	Lc	B6CBA	4	25.49	16.85	Imin_L	E	363.22	131	173.22	7.22	38	WT	B6CBA	4	30.85	17.84	Imax_A	M	12.63
53	Lc	B6CBA	4	25.49	16.85	Imin_L	E	408.42	145	189.65	12.46	38	WT	B6CBA	4	30.85	17.84	Imax_A	M	18.85
53	Lc	B6CBA	4	25.49	16.85	Imin_L	E	452.33	76	190.01	3.99	38	WT	B6CBA	4	30.85	17.84	Imax_A	M	21.3
53	Lc	B6CBA	4	25.49	16.85	Imin_L	E	463.85	137	191.03	1.48	38	WT	B6CBA	4	30.85	17.84	Imax_A	M	16.64
53	Lc	B6CBA	4	25.49	16.85	Imin_L	M	613.97	111	335.57	64.85	38	WT	B6CBA	4	30.85	17.84	Imax_A	P	37.15
53	Lc	B6CBA	4	25.49	16.85	Imin_L	M	590.76	60	199.26	38.02	38	WT	B6CBA	4	30.85	17.84	Imax_A	P	34.07
53	Lc	B6CBA	4	25.49	16.85	Imin_L	M	564.11	67	211.37	30.81	38	WT	B6CBA	4	30.85	17.84	Imax_A	P	14.66
53	Lc	B6CBA	4	25.49	16.85	Imin_L	M	428.74	133	331.17	24.9	38	WT	B6CBA	4	30.85	17.84	Imax_A	P	29.07
53	Lc	B6CBA	4	25.49	16.85	Imin_L	M	396.94	98	203.38	20.1	38	WT	B6CBA	4	30.85	17.84	Imax_A	P	27.35
53	Lc	B6CBA	4	25.49	16.85	Imin_L	P	446.73	114	231.07	5.01	38	WT	B6CBA	4	30.85	17.84	Imax_A	P	49.77
53	Lc	B6CBA	4	25.49	16.85	Imin_L	P	461.29	98	185.3	3.95	38	WT	B6CBA	4	30.85	17.84	Imax_A	P	24.53
53	Lc	B6CBA	4	25.49	16.85	Imin_L	P	482.38	107	218.05	7.54	38	WT	B6CBA	4	30.85	17.84	Imax_A	P	29.43
53	Lc	B6CBA	4	25.49	16.85	Imin_L	P	581.76	112	270.94	5.53	38	WT	B6CBA	4	30.85	17.84	Imax_A	P	33.14
53	Lc	B6CBA	4	25.49	16.85	Imin_L	P	632.26	82	254.47	0.41	38	WT	B6CBA	4	30.85	17.84	Imax_A	P	27.28
53	Lc	B6CBA	4	25.49	16.85	Imax_P	E	448.71	130	183.78	4.12	38	WT	B6CBA	4	30.85	17.84	Imax_P	E	53.91
53	Lc	B6CBA	4	25.49	16.85	Imax_P	E	411.96	125	214.17	1.33	38	WT	B6CBA	4	30.85	17.84	Imax_P	E	25.2
53	Lc	B6CBA	4	25.49	16.85	Imax_P	E	395.01	131	226.55	0.82	38	WT	B6CBA	4	30.85	17.84	Imax_P	E	28.9
53	Lc	B6CBA	4	25.49	16.85	Imax_P	E	373.74	166	257.3	1.77	38	WT	B6CBA	4	30.85	17.84	Imax_P	E	28.73
53	Lc	B6CBA	4	25.49	16.85	Imax_P	E	363.81	207	251.33	7.86	38	WT	B6CBA	4	30.85	17.84	Imax_P	E	59.96
53	Lc	B6CBA	4	25.49	16.85	Imax_P	M	506.43	191	533.18	26.95	38	WT	B6CBA	4	30.85	17.84	Imax_P	E	24.42
53	Lc	B6CBA	4	25.49	16.85	Imax_P	M	462.19	110	255.42	33.48	38	WT	B6CBA	4	30.85	17.84	Imax_P	E	64.16
53	Lc	B6CBA	4	25.49	16.85	Imax_P	M	467.66	119	315.27	26.33	38	WT	B6CBA	4	30.85	17.84	Imax_P	E	34.58
53	Lc	B6CBA	4	25.49	16.85	Imax_P	M	484.64	116	338.76	0.24	38	WT	B6CBA	4	30.85	17.84	Imax_P	E	39.12
53	Lc	B6CBA	4	25.49	16.85	Imax_P	M	556.95	112	189.6	16.03	38	WT	B6CBA	4	30.85	17.84	Imax_P	E	26.84
53	Lc	B6CBA	4	25.49	16.85	Imax_P	P	573.4	131	229.48	0.14	38	WT	B6CBA	4	30.85	17.84	Imax_P	M	17.27
53	Lc	B6CBA	4	25.49	16.85	Imax_P	P	519.55	132	302.6	3.18	38	WT	B6CBA	4	30.85	17.84	Imax_P	M	13.33
53	Lc	B6CBA	4	25.49	16.85	Imax_P	P	540.3	120	216.94	8.37	38	WT	B6CBA	4	30.85	17.84	Imax_P	M	13.95
53	Lc	B6CBA	4	25.49	16.85	Imax_P	P	530.06	107	213.35	0.74	38	WT	B6CBA	4	30.85	17.84	Imax_P	M	11.69
53	Lc	B6CBA	4	25.49	16.85	Imax_P	P	582.92	118	191.82	15.98	38	WT	B6CBA	4	30.85	17.84	Imax_P	M	18.85
53	Lc	B6CBA	4	25.49	16.85	Imin_M	E	337.67	131	254.05	5.86	38	WT	B6CBA	4	30.85	17.84	Imax_P	M	14.36
53	Lc	B6CBA	4	25.49	16.85	Imin_M	E	328.75	132	260.24	0.79	38	WT	B6CBA	4	30.85	17.84	Imax_P	M	13.42
53	Lc	B6CBA	4	25.49	16.85	Imin_M	E	253.65	82	187.29	8.97	38	WT	B6CBA	4	30.85	17.84	Imax_P	M	18.57
53	Lc	B6CBA	4	25.49	16.85	Imin_M	E	246.05	103	182.73	6.6	38	WT	B6CBA	4	30.85	17.84	Imax_P	M	11.86
53	Lc	B6CBA	4	25.49	16.85	Imin_M	E	307.37	115	216.45	8.21	38	WT	B6CBA	4	30.85	17.84	Imax_P	M	15.74
53	Lc	B6CBA	4	25.49	16.85	Imin_M	M	300.44	116	217.15	28.85	38	WT	B6CBA	4	30.85	17.84	Imax_P	P	31.52
53	Lc	B6CBA	4	25.49	16.85	Imin_M	M	340.13	91	242.23	26.87	38	WT	B6CBA	4	30.85	17.84	Imax_P	P	23.23
53	Lc	B6CBA	4	25.49	16.85	Imin_M	M	365.34	127	508.43	1.08	38	WT	B6CBA	4	30.85	17.84	Imax_P	P	30.12
53	Lc	B6CBA	4	25.49	16.85	Imin_M	M	418.36	162	496.51	62.4	38	WT	B6CBA	4	30.85	17.84	Imax_P	P	21.64
53	Lc	B6CBA	4	25.49	16.85	Imin_M	M	438.6	120	333.92	40.29	38	WT	B6CBA	4	30.85	17.84	Imax_P	P	24.17
53	Lc	B6CBA	4	25.49	16.85	Imin_M	P	573.39	139	231.68	7.79	38	WT	B6CBA	4	30.85	17.84	Imax_P	P	20.34
53	Lc	B6CBA	4	25.49	16.85	Imin_M	P	508.49	123	205.84	3.97	38	WT	B6CBA	4	30.85	17.84	Imax_P	P	20.17
53	Lc	B6CBA	4	25.49	16.85	Imin_M	P	427.63	120	239.99	5.33	38	WT	B6CBA	4	30.85	17.84	Imax_P	P	18.35
53	Lc	B6CBA	4	25.49	16.85	Imin_M	P	317.15	109	197.04	4.7	38	WT	B6CBA	4	30.85	17.84	Imax_P	P	25.85
53	Lc	B6CBA	4	25.49	16.85	Imin_M	P	367.19	110	197.53	4.29	38	WT	B6CBA	4	30.85	17.84	Imax_P	P	38.62
57	WT	B6CBA	4	31.21	17.84	Imax_A	E	361.04	133	367.72	13.52	38	WT	B6CBA	4	30.85	17.84	Imin_L	E	31.84
57	WT	B6CBA	4	31.21	17.84	Imax_A	E	335.84	149	264.65	4.12	38	WT	B6CBA	4	30.85	17.84	Imin_L	E	38.47
57	WT	B6CBA	4	31.21	17.84	Imax_A	E	509.47	82	200.71	5.6	38	WT	B6CBA	4	30.85	17.84	Imin_L	E	18.89
57	WT	B6CBA	4	31.21	17.84	Imax_A	E	490.14	98	414.78	21.08	38	WT	B6CBA	4	30.85	17.84	Imin_L	E	57.91
57	WT	B6CBA	4	31.21	17.84	Imax_A	E	454.05	116	284.29	10.75	38	WT	B6CBA	4	30.85	17.84	Imin_L	E	30.76
57	WT	B6CBA	4	31.21	17.84	Imax_A	M	453.51	81	275.29	65.63	38	WT	B6CBA	4	30.85	17.84	Imin_L	E	33.55
57	WT	B6CBA	4	31.21	17.84	Imax_A	M	746.96	105	693.68	18.48	38	WT	B6CBA	4	30.85	17.84	Imin_L	E	22.81
57	WT	B6CBA	4	31.21	17.84	Imax_A	M	623.54	67	511.82	39.68	38	WT	B6CBA	4	30.85	17.84	Imin_L	E	32.87
57	WT	B6CBA	4	31.21	17.84	Imax_A	M	458.6	144	616.06	3.21	38	WT	B6CBA	4	30.85	17.84	Imin_L	E	41.25
57	WT	B6CBA	4	31.21	17.84	Imax_A	M	445.74	55	296.49	50.38	38	WT	B6CBA	4	30.85	17.84	Imin_L	E	41.85
57	WT	B6CBA	4	31.21	17.84	Imax_A	P	543.58	154	246.06	3.66	38	WT	B6CBA	4	30.85	17.84	Imin_L	M	13.9
57	WT	B6CBA	4	31.21	17.84	Imax_A	P	582.05	105	217.15	1.96	38	WT	B6CBA	4	30.85	17.84	Imin_L	M	18.19
57	WT	B6CBA	4	31.21	17.84	Imax_A	P	581.13	103	262.36	0.37	38	WT	B6CBA	4	30.85	17.84	Imin_L	M	10.65
57	WT	B6CBA	4	31.21	17.84	Imax_A	P	738.99	135	246.79	6.55	38	WT	B6CBA	4	30.85	17.84	Imin_L	M	13.16
57	WT	B6CBA	4	31.21	17.84	Imax_A	P	611.61	105	205.58	3.62	38	WT	B6CBA	4	30.85	17.84	Imin_L	M	17.56
57	WT	B6CBA	4	31.21	17.84	Imin_M	E	333.59	171	363.16	12.54	38	WT	B6CBA	4	30.85	17.84	Imin_L	M	18.57
57	WT	B6CBA	4	31.21	17.84	Imin_M	E	364.65	131	256.34	10.61	38	WT	B6CBA	4	30.85	17.84	Imin_L	M	16.8
57	WT	B6CBA	4	31.21	17.84	Imin_M	E	392.06	133	243.21	2.43	38	WT	B6CBA	4	30.85	17.84	Imin_L	M	17.44
57	WT	B6CBA	4	31.21	17.84	Imin_M	E	418.24	116	210.74	20.32	38	WT	B6CBA	4	30.85	17.84	Imin_L	M	17.78
57	WT	B6CBA	4	31.21	17.84	Imin_M	E	403.8	162	346.65	19.36	38	WT	B6CBA	4	30.85	17.84	Imin_L	M	21.4
57	WT	B6CBA	4	31.21	17.84	Imin_M	M	587.12	115	326.01	25.61	38	WT	B6CBA	4	30.85	17.84	Imin_L	P	29.66
57	WT	B6CBA	4	31.21	17.84	Imin_M	M	488.12	109	488.56	14.59	38	WT	B6CBA	4	30.85	17.84	Imin_L	P	29.6
57	WT	B6CBA	4	31.21	17.84	Imin_M	M	402.37	161	429.65	39.37	38	WT	B6CBA	4	30.85	17.84	Imin_L	P	29.68
57	WT	B6CBA	4	31.21	17.84	Imin_M	M	398.13	87	202.92	49.29	38	WT	B6CBA	4	30.85	17.84	Imin_L	P	14.12
57	WT	B6CBA	4	31.21	17.84	Imin_M	M	381.47	113	397.3	39.8	38	WT	B6CBA	4	30.85	17.84	Imin_L	P	24.93
57	WT	B6CBA	4	31.21	17.84	Imin_M	P	449.23	99	170.85	2.5	38	WT	B6CBA	4	30.85	17.84	Imin_L	P	28.25
57	WT	B6CBA	4	31.21	17.84	Imin_M	P	452.89	125	227.17	10.59	38	WT	B6CBA	4	30.85	17.84	Imin_L	P	15.23
57	WT	B6CBA	4	31.21	17.84	Imin_M	P	457.77	158	282.5	5.56	38	WT	B6CBA	4	30.85	17.84	Imin_L	P	37.21
57	WT	B6CBA	4	31.21	17.84	Imin_M	P	562.36	120	259.49	2.35	38	WT	B6CBA	4	30.85	17.84	Imin_L	P	25.65
57	WT	B6CBA	4	31.21	17.84	Imin_M	P	680.27	130	237.72	4.58	38	WT	B6CBA	4	30.85	17.84	Imin_L	P	21.66
57	WT	B6CBA	4	31.21	17.84	Imax_P	E	667.59	191	266.66	6.19	38	WT	B6CBA	4	30.85	17.84	Imin_M	E	22.5
57	WT	B6CBA	4	31.21	17.84	Imax_P	E	482.77	205	311.39	14.5	38	WT	B6CBA	4	30.85	17.84	Imin_M	E	18.43
57	WT	B6CBA	4	31.21	17.84	Imax_P	E	417.32	127	269.27	0.36	38	WT	B6CBA	4	30.85	17.84	Imin_M	E	32.49
57	WT	B6CBA	4	31.21	17.84	Imax_P	E	534.93	141	230.41	1.53	38	WT	B6CBA	4	30.85	17.84	Imin_M	E	21.84
57	WT	B6CBA	4	31.21	17.84	Imax_P	E	573.86	156	310.91	5	38	WT	B6CBA	4	30.85	17.84	Imin_M	E	33.71
57	WT	B6CBA	4	31.21	17.84	Imax_P	M	651.11	130	293.06	110.68	38	WT	B6CBA	4	30.85	17.84	Imin_M	E	40.48
57	WT	B6CBA	4	31.21	17.84	Imax_P	M	650.7	111	626.04	42.72	38	WT	B6CBA	4	30.85	17.84	Imin_M	E	19.58
57	WT	B6CBA	4	31.21	17.84	Imax_P	M	631.43	160	577.96	25.12	38	WT	B6CBA	4	30.85	17.84	Imin_M	E	40.03
57	WT	B6CBA	4	31.21	17.84	Imax_P	M	515.33	64	287.1	37.27	38	WT	B6CBA	4	30.85	17.84	Imin_M	E	27.28
57	WT	B6CBA	4	31.21	17.84	Imax_P	M	509.37	132	485.68	27.12	38	WT	B6CBA	4	30.85	17.84	Imin_M	E	19.19
57	WT	B6CBA	4	31.21	17.84	Imax_P	P	589.96	152	280.6	0.4	38	WT	B6CBA	4	30.85	17.84	Imin_M	M	19.99
57	WT	B6CBA	4	31.21	17.84	Imax_P	P	564.61	163	353.53	4.92	38	WT	B6CBA	4	30.85	17.84	Imin_M	M	11.55
57	WT	B6CBA	4	31.21	17.84	Imax_P	P	562.86	131	186.27	3	38	WT	B6CBA	4	30.85	17.84	Imin_M	M	10.65
57	WT	B6CBA	4	31.21	17.84	Imax_P	P	674.27	145	239.49	4.78	38	WT	B6CBA	4	30.85	17.84	Imin_M	M	14.91
57	WT	B6CBA	4	31.21	17.84	Imax_P	P	676.64	97	302.21	4.52	38	WT	B6CBA	4	30.85	17.84	Imin_M	M	15.74
57	WT	B6CBA	4	31.21	17.84	Imin_L	E	453.18	125	195.66	3.06	38	WT	B6CBA	4	30.85	17.84	Imin_M	M	18.78
57	WT	B6CBA	4	31.21	17.84	Imin_L	E	454.22	143	217.72	4.71	38	WT	B6CBA	4	30.85	17.84	Imin_M	M	11.94
57	WT	B6CBA	4	31.21	17.84	Imin_L	E	398.34	124	192.83	8.98	38	WT	B6CBA	4	30.85	17.84	Imin_M	M	22.03
57	WT	B6CBA	4	31.21	17.84	Imin_L	E	322.32	133	216.09	10.94	38	WT	B6CBA	4	30.85	17.84	Imin_M	M	12.34
57	WT	B6CBA	4	31.21	17.84	Imin_L	E	322.55	130	247.55	0.68	38	WT	B6CBA	4	30.85	17.84	Imin_M	M	18.85
57	WT	B6CBA	4	31.21	17.84	Imin_L	M	331.85	101	276.51	43.02	38	WT	B6CBA	4	30.85	17.84	Imin_M	P	30.89
57	WT	B6CBA	4	31.21	17.84	Imin_L	M	377.29	96	306.91	46.87	38	WT	B6CBA	4	30.85	17.84	Imin_M	P	22.17
57	WT	B6CBA	4	31.21	17.84	Imin_L	M	409.11	150	596.44	22.54	38	WT	B6CBA	4	30.85	17.84	Imin_M	P	22.81
57	WT	B6CBA	4	31.21	17.84	Imin_L	M	522.31	86	238.87	33.41	38	WT	B6CBA	4	30.85	17.84	Imin_M	P	37
57	WT	B6CBA	4	31.21	17.84	Imin_L	M	613.78	90	238.97	90.56	38	WT	B6CBA	4	30.85	17.84	Imin_M	P	32.21
57	WT	B6CBA	4	31.21	17.84	Imin_L	P	659.86	110	210.35	3.22	38	WT	B6CBA	4	30.85	17.84	Imin_M	P	30.96
57	WT	B6CBA	4	31.21	17.84	Imin_L	P	595.99	119	133.99	1.71	38	WT	B6CBA	4	30.85	17.84	Imin_M	P	22.64
57	WT	B6CBA	4	31.21	17.84	Imin_L	P	561.76	132	272.41	15.85	38	WT	B6CBA	4	30.85	17.84	Imin_M	P	22.77
57	WT	B6CBA	4	31.21	17.84	Imin_L	P	505.53	97	210.84	6.64	38	WT	B6CBA	4	30.85	17.84	Imin_M	P	33.09
57	WT	B6CBA	4	31.21	17.84	Imin_L	P	480.3	147	289.43	7.21	38	WT	B6CBA	4	30.85	17.84	Imin_M	P	25.95
47	Lc	B6CBA	4	27.08	17.93	Imax_A	P	468.37	98	188.2	9.28	40	Lc	B6CBA	4	26.33	17.49	Imax_A	E	40.6
47	Lc	B6CBA	4	27.08	17.93	Imax_A	M	414.17	90	266.55	7.84	40	Lc	B6CBA	4	26.33	17.49	Imax_A	E	47.25
47	Lc	B6CBA	4	27.08	17.93	Imax_A	P	471.75	144	243.16	16.03	40	Lc	B6CBA	4	26.33	17.49	Imax_A	E	24.25
47	Lc	B6CBA	4	27.08	17.93	Imax_A	P	529.31	93	155.14	8.67	40	Lc	B6CBA	4	26.33	17.49	Imax_A	E	37.49
47	Lc	B6CBA	4	27.08	17.93	Imax_A	P	490.95	126	178.93	2.18	40	Lc	B6CBA	4	26.33	17.49	Imax_A	E	23.27
47	Lc	B6CBA	4	27.08	17.93	Imax_A	P	497.69	111	160.57	2.73	40	Lc	B6CBA	4	26.33	17.49	Imax_A	E	26.26
47	Lc	B6CBA	4	27.08	17.93	Imax_A	P	572.29	79	164.39	79.43	40	Lc	B6CBA	4	26.33	17.49	Imax_A	E	32.55
47	Lc	B6CBA	4	27.08	17.93	Imax_A	P	541.69	97	155.85	2.41	40	Lc	B6CBA	4	26.33	17.49	Imax_A	E	21.89
47	Lc	B6CBA	4	27.08	17.93	Imax_A	P	561.39	117	157.48	21.98	40	Lc	B6CBA	4	26.33	17.49	Imax_A	E	22.4
47	Lc	B6CBA	4	27.08	17.93	Imax_A	P	622.47	118	212.1	15.31	40	Lc	B6CBA	4	26.33	17.49	Imax_A	E	51.16
47	Lc	B6CBA	4	27.08	17.93	Imax_A	P	796.39	131	267.69	33.25	40	Lc	B6CBA	4	26.33	17.49	Imax_A	M	15.4
47	Lc	B6CBA	4	27.08	17.93	Imax_A	P	803.99	97	289.68	32.96	40	Lc	B6CBA	4	26.33	17.49	Imax_A	M	16.77
47	Lc	B6CBA	4	27.08	17.93	Imax_A	P	777.21	106	335.09	41.09	40	Lc	B6CBA	4	26.33	17.49	Imax_A	M	12.09
47	Lc	B6CBA	4	27.08	17.93	Imax_A	P	747.91	100	425.1	0.72	40	Lc	B6CBA	4	26.33	17.49	Imax_A	M	9.3
47	Lc	B6CBA	4	27.08	17.93	Imax_A	P	740.69	116	266.18	1.92	40	Lc	B6CBA	4	26.33	17.49	Imax_A	M	19.55
47	Lc	B6CBA	4	27.08	17.93	Imax_A	P	692.18	101	510.38	8.06	40	Lc	B6CBA	4	26.33	17.49	Imax_A	M	15
47	Lc	B6CBA	4	27.08	17.93	Imax_A	P	652.01	109	559.92	5.16	40	Lc	B6CBA	4	26.33	17.49	Imax_A	M	23.25
47	Lc	B6CBA	4	27.08	17.93	Imax_A	P	585.6	99	534.15	2.88	40	Lc	B6CBA	4	26.33	17.49	Imax_A	M	11.84
47	Lc	B6CBA	4	27.08	17.93	Imax_A	P	623.21	138	231.81	26.3	40	Lc	B6CBA	4	26.33	17.49	Imax_A	M	18.81
47	Lc	B6CBA	4	27.08	17.93	Imax_A	P	573.44	95	487.13	8.66	40	Lc	B6CBA	4	26.33	17.49	Imax_A	M	18.53
47	Lc	B6CBA	4	27.08	17.93	Imax_A	M	466.11	90	309.13	27.65	40	Lc	B6CBA	4	26.33	17.49	Imax_A	P	25.86
47	Lc	B6CBA	4	27.08	17.93	Imax_A	P	527.58	138	238.58	16.68	40	Lc	B6CBA	4	26.33	17.49	Imax_A	P	24.41
47	Lc	B6CBA	4	27.08	17.93	Imax_A	E	420.98	126	288	21	40	Lc	B6CBA	4	26.33	17.49	Imax_A	P	19.71
47	Lc	B6CBA	4	27.08	17.93	Imax_A	M	441.23	61	273.9	11.9	40	Lc	B6CBA	4	26.33	17.49	Imax_A	P	30.12
47	Lc	B6CBA	4	27.08	17.93	Imax_A	M	447.45	58	159.74	17.06	40	Lc	B6CBA	4	26.33	17.49	Imax_A	P	17.89
47	Lc	B6CBA	4	27.08	17.93	Imax_A	E	358.72	127	208.97	4.19	40	Lc	B6CBA	4	26.33	17.49	Imax_A	P	40.52
47	Lc	B6CBA	4	27.08	17.93	Imax_A	E	394.42	98	334.98	5.95	40	Lc	B6CBA	4	26.33	17.49	Imax_A	P	24.82
47	Lc	B6CBA	4	27.08	17.93	Imax_A	E	374.61	123	242.42	4.42	40	Lc	B6CBA	4	26.33	17.49	Imax_A	P	37.43
47	Lc	B6CBA	4	27.08	17.93	Imax_A	E	314.62	141	211.7	59.15	40	Lc	B6CBA	4	26.33	17.49	Imax_A	P	45.34
47	Lc	B6CBA	4	27.08	17.93	Imax_A	E	421.48	115	247.49	26.85	40	Lc	B6CBA	4	26.33	17.49	Imax_A	P	39.34
47	Lc	B6CBA	4	27.08	17.93	Imax_A	E	394.86	95	202.68	25.83	40	Lc	B6CBA	4	26.33	17.49	Imax_P	E	52.63
47	Lc	B6CBA	4	27.08	17.93	Imax_A	E	348.95	82	172.62	16.02	40	Lc	B6CBA	4	26.33	17.49	Imax_P	E	61.16
47	Lc	B6CBA	4	27.08	17.93	Imax_A	E	482.7	103	418.25	6.09	40	Lc	B6CBA	4	26.33	17.49	Imax_P	E	49.63
47	Lc	B6CBA	4	27.08	17.93	Imax_A	E	416.14	108	197.13	11.03	40	Lc	B6CBA	4	26.33	17.49	Imax_P	E	52.88
47	Lc	B6CBA	4	27.08	17.93	Imax_A	E	461.46	93	270.88	12.18	40	Lc	B6CBA	4	26.33	17.49	Imax_P	E	27.23
47	Lc	B6CBA	4	27.08	17.93	Imax_A	E	606.79	150	422.46	13.15	40	Lc	B6CBA	4	26.33	17.49	Imax_P	E	36.12
47	Lc	B6CBA	4	27.08	17.93	Imax_A	E	559.63	140	360.42	6.71	40	Lc	B6CBA	4	26.33	17.49	Imax_P	E	27.04
47	Lc	B6CBA	4	27.08	17.93	Imax_A	M	572.77	114	314.15	23.95	40	Lc	B6CBA	4	26.33	17.49	Imax_P	E	51.69
47	Lc	B6CBA	4	27.08	17.93	Imax_A	M	709.21	103	351.23	65.06	40	Lc	B6CBA	4	26.33	17.49	Imax_P	E	32.49
47	Lc	B6CBA	4	27.08	17.93	Imax_A	M	670.24	72	452.27	40.29	40	Lc	B6CBA	4	26.33	17.49	Imax_P	E	21.63
47	Lc	B6CBA	4	27.08	17.93	Imax_A	E	653.23	126	469.3	14.79	40	Lc	B6CBA	4	26.33	17.49	Imax_P	M	24.15
47	Lc	B6CBA	4	27.08	17.93	Imax_A	P	813.51	96	324.22	19.93	40	Lc	B6CBA	4	26.33	17.49	Imax_P	M	13.41
47	Lc	B6CBA	4	27.08	17.93	Imax_A	M	764.98	118	371.32	12.46	40	Lc	B6CBA	4	26.33	17.49	Imax_P	M	17.77
47	Lc	B6CBA	4	27.08	17.93	Imax_A	M	750.36	101	428.08	42.73	40	Lc	B6CBA	4	26.33	17.49	Imax_P	M	13.32
47	Lc	B6CBA	4	27.08	17.93	Imax_A	M	741.03	58	514.29	26.25	40	Lc	B6CBA	4	26.33	17.49	Imax_P	M	15.03
47	Lc	B6CBA	4	27.08	17.93	Imax_A	M	756.88	46	249.65	33.82	40	Lc	B6CBA	4	26.33	17.49	Imax_P	M	20.55
47	Lc	B6CBA	4	27.08	17.93	Imax_A	P	781.32	121	269.29	4.8	40	Lc	B6CBA	4	26.33	17.49	Imax_P	M	16.74
47	Lc	B6CBA	4	27.08	17.93	Imax_A	M	689.09	165	384.4	12.52	40	Lc	B6CBA	4	26.33	17.49	Imax_P	M	20.4
47	Lc	B6CBA	4	27.08	17.93	Imax_A	E	645.39	93	163.6	4.75	40	Lc	B6CBA	4	26.33	17.49	Imax_P	M	7.26
47	Lc	B6CBA	4	27.08	17.93	Imax_A	P	645.65	95	362.62	16.62	40	Lc	B6CBA	4	26.33	17.49	Imax_P	M	15.59
47	Lc	B6CBA	4	27.08	17.93	Imax_A	E	593.63	163	556.14	22.64	40	Lc	B6CBA	4	26.33	17.49	Imax_P	P	23.01
47	Lc	B6CBA	4	27.08	17.93	Imax_A	E	571.3	100	207.66	12.82	40	Lc	B6CBA	4	26.33	17.49	Imax_P	P	18.81
47	Lc	B6CBA	4	27.08	17.93	Imax_A	M	543.44	87	372.68	25.62	40	Lc	B6CBA	4	26.33	17.49	Imax_P	P	24.18
47	Lc	B6CBA	4	27.08	17.93	Imax_A	M	445.07	80	473.41	4.16	40	Lc	B6CBA	4	26.33	17.49	Imax_P	P	30.28
47	Lc	B6CBA	4	27.08	17.93	Imax_A	E	448.57	98	259.56	5.4	40	Lc	B6CBA	4	26.33	17.49	Imax_P	P	19.55
47	Lc	B6CBA	4	27.08	17.93	Imax_A	E	399.72	99	203.88	18.1	40	Lc	B6CBA	4	26.33	17.49	Imax_P	P	38.96
47	Lc	B6CBA	4	27.08	17.93	Imax_A	E	353.44	107	178.21	8.15	40	Lc	B6CBA	4	26.33	17.49	Imax_P	P	23.71
47	Lc	B6CBA	4	27.08	17.93	Imax_A	M	360.56	103	367.1	35.95	40	Lc	B6CBA	4	26.33	17.49	Imax_P	P	33.85
47	Lc	B6CBA	4	27.08	17.93	Imax_A	E	363.91	128	264.33	8.83	40	Lc	B6CBA	4	26.33	17.49	Imax_P	P	19.77
47	Lc	B6CBA	4	27.08	17.93	Imax_A	P	426.79	133	349.54	39.13	40	Lc	B6CBA	4	26.33	17.49	Imax_P	P	19.42
47	Lc	B6CBA	4	27.08	17.93	Imax_A	E	410.9	96	332.43	2.76	40	Lc	B6CBA	4	26.33	17.49	Imin_L	E	26.84
47	Lc	B6CBA	4	27.08	17.93	Imax_A	M	453.33	89	394.26	5.75	40	Lc	B6CBA	4	26.33	17.49	Imin_L	E	52.96
47	Lc	B6CBA	4	27.08	17.93	Imax_A	P	527.62	100	215.88	4.31	40	Lc	B6CBA	4	26.33	17.49	Imin_L	E	44.43
47	Lc	B6CBA	4	27.08	17.93	Imax_A	M	494.28	87	338.72	11.67	40	Lc	B6CBA	4	26.33	17.49	Imin_L	E	21.25
47	Lc	B6CBA	4	27.08	17.93	Imax_A	M	553.27	99	233.18	42.45	40	Lc	B6CBA	4	26.33	17.49	Imin_L	E	26.15
47	Lc	B6CBA	4	27.08	17.93	Imax_P	E	397.13	85	155.4	24.63	40	Lc	B6CBA	4	26.33	17.49	Imin_L	E	21.26
47	Lc	B6CBA	4	27.08	17.93	Imax_P	E	403.22	147	201.81	10.59	40	Lc	B6CBA	4	26.33	17.49	Imin_L	E	29.61
47	Lc	B6CBA	4	27.08	17.93	Imax_P	E	425.73	141	193.06	11.07	40	Lc	B6CBA	4	26.33	17.49	Imin_L	E	32.81
47	Lc	B6CBA	4	27.08	17.93	Imax_P	E	464.78	142	216.16	19.67	40	Lc	B6CBA	4	26.33	17.49	Imin_L	E	48.38
47	Lc	B6CBA	4	27.08	17.93	Imax_P	E	470.41	201	581.64	10.51	40	Lc	B6CBA	4	26.33	17.49	Imin_L	E	21.8
47	Lc	B6CBA	4	27.08	17.93	Imax_P	M	549.36	87	262.29	14.4	40	Lc	B6CBA	4	26.33	17.49	Imin_L	M	10.56
47	Lc	B6CBA	4	27.08	17.93	Imax_P	M	571.21	88	311.69	0.21	40	Lc	B6CBA	4	26.33	17.49	Imin_L	M	18.19
47	Lc	B6CBA	4	27.08	17.93	Imax_P	M	568.21	112	290.73	8.19	40	Lc	B6CBA	4	26.33	17.49	Imin_L	M	13.7
47	Lc	B6CBA	4	27.08	17.93	Imax_P	M	574.84	76	195.54	27.68	40	Lc	B6CBA	4	26.33	17.49	Imin_L	M	24.98
47	Lc	B6CBA	4	27.08	17.93	Imax_P	P	585.77	169	792.2	24.87	40	Lc	B6CBA	4	26.33	17.49	Imin_L	M	11.88
47	Lc	B6CBA	4	27.08	17.93	Imax_P	E	461.83	121	238.85	20.03	40	Lc	B6CBA	4	26.33	17.49	Imin_L	M	14.36
47	Lc	B6CBA	4	27.08	17.93	Imax_P	M	514.33	134	374.99	6.42	40	Lc	B6CBA	4	26.33	17.49	Imin_L	M	9.86
47	Lc	B6CBA	4	27.08	17.93	Imax_P	M	528.68	136	373.83	4.41	40	Lc	B6CBA	4	26.33	17.49	Imin_L	M	7.89
47	Lc	B6CBA	4	27.08	17.93	Imax_P	E	414.59	59	161.55	9.94	40	Lc	B6CBA	4	26.33	17.49	Imin_L	M	20.6
47	Lc	B6CBA	4	27.08	17.93	Imax_P	E	410.39	181	177.34	4.17	40	Lc	B6CBA	4	26.33	17.49	Imin_L	M	19.73
47	Lc	B6CBA	4	27.08	17.93	Imax_P	E	431	106	230.47	8.96	40	Lc	B6CBA	4	26.33	17.49	Imin_L	P	23.7
47	Lc	B6CBA	4	27.08	17.93	Imax_P	E	407.19	169	447.52	2.54	40	Lc	B6CBA	4	26.33	17.49	Imin_L	P	24.57
47	Lc	B6CBA	4	27.08	17.93	Imax_P	E	450.6	116	207.29	28.95	40	Lc	B6CBA	4	26.33	17.49	Imin_L	P	26.32
47	Lc	B6CBA	4	27.08	17.93	Imax_P	M	497.97	124	556.86	6.56	40	Lc	B6CBA	4	26.33	17.49	Imin_L	P	40.88
47	Lc	B6CBA	4	27.08	17.93	Imax_P	P	560.28	131	286.78	2.7	40	Lc	B6CBA	4	26.33	17.49	Imin_L	P	32.19
47	Lc	B6CBA	4	27.08	17.93	Imax_P	P	562.14	145	348.57	10.44	40	Lc	B6CBA	4	26.33	17.49	Imin_L	P	16.58
47	Lc	B6CBA	4	27.08	17.93	Imax_P	P	608.33	146	204.76	1.19	40	Lc	B6CBA	4	26.33	17.49	Imin_L	P	53.35
47	Lc	B6CBA	4	27.08	17.93	Imax_P	P	591.43	109	162.46	0.71	40	Lc	B6CBA	4	26.33	17.49	Imin_L	P	47.89
47	Lc	B6CBA	4	27.08	17.93	Imax_P	P	573.38	140	254.85	6.04	40	Lc	B6CBA	4	26.33	17.49	Imin_L	P	20.31
47	Lc	B6CBA	4	27.08	17.93	Imax_P	P	523.02	168	596.08	4.95	40	Lc	B6CBA	4	26.33	17.49	Imin_L	P	16.33
47	Lc	B6CBA	4	27.08	17.93	Imax_P	E	460.46	131	338.78	25.11	40	Lc	B6CBA	4	26.33	17.49	Imin_M	E	24.08
47	Lc	B6CBA	4	27.08	17.93	Imax_P	E	450.82	150	356.72	1.86	40	Lc	B6CBA	4	26.33	17.49	Imin_M	E	30.28
47	Lc	B6CBA	4	27.08	17.93	Imax_P	M	495.59	147	508.95	3.83	40	Lc	B6CBA	4	26.33	17.49	Imin_M	E	33.55
47	Lc	B6CBA	4	27.08	17.93	Imax_P	E	442.82	117	227.45	8.91	40	Lc	B6CBA	4	26.33	17.49	Imin_M	E	21.26
47	Lc	B6CBA	4	27.08	17.93	Imax_P	E	430.84	126	282.39	60.92	40	Lc	B6CBA	4	26.33	17.49	Imin_M	E	25.88
47	Lc	B6CBA	4	27.08	17.93	Imax_P	E	447.19	205	703.67	11.38	40	Lc	B6CBA	4	26.33	17.49	Imin_M	E	18.26
47	Lc	B6CBA	4	27.08	17.93	Imax_P	E	397.39	108	207.02	32.7	40	Lc	B6CBA	4	26.33	17.49	Imin_M	E	24.09
47	Lc	B6CBA	4	27.08	17.93	Imax_P	E	457.51	164	530.32	27.46	40	Lc	B6CBA	4	26.33	17.49	Imin_M	E	18.89
47	Lc	B6CBA	4	27.08	17.93	Imax_P	E	473.11	113	247.31	16.45	40	Lc	B6CBA	4	26.33	17.49	Imin_M	E	34.53
47	Lc	B6CBA	4	27.08	17.93	Imax_P	M	533	94	191.16	1.91	40	Lc	B6CBA	4	26.33	17.49	Imin_M	E	23.19
47	Lc	B6CBA	4	27.08	17.93	Imax_P	M	513.48	106	197.61	3.96	40	Lc	B6CBA	4	26.33	17.49	Imin_M	M	14.02
47	Lc	B6CBA	4	27.08	17.93	Imax_P	P	564.42	177	433.41	10.97	40	Lc	B6CBA	4	26.33	17.49	Imin_M	M	20.7
47	Lc	B6CBA	4	27.08	17.93	Imax_P	P	525.88	139	373.54	8.35	40	Lc	B6CBA	4	26.33	17.49	Imin_M	M	13.54
47	Lc	B6CBA	4	27.08	17.93	Imax_P	P	571.94	153	314.58	4.6	40	Lc	B6CBA	4	26.33	17.49	Imin_M	M	16.18
47	Lc	B6CBA	4	27.08	17.93	Imax_P	P	634.29	151	198.1	0.7	40	Lc	B6CBA	4	26.33	17.49	Imin_M	M	22.46
47	Lc	B6CBA	4	27.08	17.93	Imax_P	P	619.71	188	217.58	6.67	40	Lc	B6CBA	4	26.33	17.49	Imin_M	M	10.06
47	Lc	B6CBA	4	27.08	17.93	Imax_P	M	582.29	120	384.64	14.8	40	Lc	B6CBA	4	26.33	17.49	Imin_M	M	9.79
47	Lc	B6CBA	4	27.08	17.93	Imax_P	M	594.24	119	462.52	12.22	40	Lc	B6CBA	4	26.33	17.49	Imin_M	M	21.09
47	Lc	B6CBA	4	27.08	17.93	Imax_P	M	590.88	93	235.36	21.83	40	Lc	B6CBA	4	26.33	17.49	Imin_M	M	20.31
47	Lc	B6CBA	4	27.08	17.93	Imax_P	M	555.09	168	489.94	9.77	40	Lc	B6CBA	4	26.33	17.49	Imin_M	M	15.6
47	Lc	B6CBA	4	27.08	17.93	Imax_P	P	673.42	201	272.1	1.33	40	Lc	B6CBA	4	26.33	17.49	Imin_M	P	33.34
47	Lc	B6CBA	4	27.08	17.93	Imax_P	P	644.8	143	545.42	2.06	40	Lc	B6CBA	4	26.33	17.49	Imin_M	P	15.92
47	Lc	B6CBA	4	27.08	17.93	Imax_P	P	678.69	203	269.27	0.31	40	Lc	B6CBA	4	26.33	17.49	Imin_M	P	42
47	Lc	B6CBA	4	27.08	17.93	Imin_L	P	489.3	123	162.1	22.02	40	Lc	B6CBA	4	26.33	17.49	Imin_M	P	39.91
47	Lc	B6CBA	4	27.08	17.93	Imin_L	P	498.25	114	156.49	10.57	40	Lc	B6CBA	4	26.33	17.49	Imin_M	P	26.95
47	Lc	B6CBA	4	27.08	17.93	Imin_L	P	483.78	99	200.01	2.64	40	Lc	B6CBA	4	26.33	17.49	Imin_M	P	55.74
47	Lc	B6CBA	4	27.08	17.93	Imin_L	P	490.38	102	153.26	19.83	40	Lc	B6CBA	4	26.33	17.49	Imin_M	P	19.97
47	Lc	B6CBA	4	27.08	17.93	Imin_L	P	488.85	135	188.32	9.28	40	Lc	B6CBA	4	26.33	17.49	Imin_M	P	23.88
47	Lc	B6CBA	4	27.08	17.93	Imin_L	P	509.43	137	170.55	7.21	40	Lc	B6CBA	4	26.33	17.49	Imin_M	P	32.01
47	Lc	B6CBA	4	27.08	17.93	Imin_L	P	502.57	131	198.24	10.79	40	Lc	B6CBA	4	26.33	17.49	Imin_M	P	53.72
47	Lc	B6CBA	4	27.08	17.93	Imin_L	P	513.11	117	211.68	6.73	53	Lc	B6CBA	4	25.49	16.85	Imax_A	E	39.07
47	Lc	B6CBA	4	27.08	17.93	Imin_L	P	529.17	111	225.41	8.97	53	Lc	B6CBA	4	25.49	16.85	Imax_A	E	22.19
47	Lc	B6CBA	4	27.08	17.93	Imin_L	M	531.82	128	372.46	16.55	53	Lc	B6CBA	4	25.49	16.85	Imax_A	E	23.33
47	Lc	B6CBA	4	27.08	17.93	Imin_L	E	522	97	217.83	5.28	53	Lc	B6CBA	4	25.49	16.85	Imax_A	E	34.51
47	Lc	B6CBA	4	27.08	17.93	Imin_L	E	528.4	143	376.48	10.76	53	Lc	B6CBA	4	25.49	16.85	Imax_A	E	45.15
47	Lc	B6CBA	4	27.08	17.93	Imin_L	E	453.45	132	272.87	7.5	53	Lc	B6CBA	4	25.49	16.85	Imax_A	E	54.12
47	Lc	B6CBA	4	27.08	17.93	Imin_L	E	490.24	132	326.39	14.31	53	Lc	B6CBA	4	25.49	16.85	Imax_A	E	35.42
47	Lc	B6CBA	4	27.08	17.93	Imin_L	E	510.36	102	332.7	12.99	53	Lc	B6CBA	4	25.49	16.85	Imax_A	E	33.12
47	Lc	B6CBA	4	27.08	17.93	Imin_L	P	462.55	146	374.9	7.97	53	Lc	B6CBA	4	25.49	16.85	Imax_A	E	31.74
47	Lc	B6CBA	4	27.08	17.93	Imin_L	E	437.26	127	348.15	7.56	53	Lc	B6CBA	4	25.49	16.85	Imax_A	E	27.92
47	Lc	B6CBA	4	27.08	17.93	Imin_L	M	477	78	191.2	3.39	53	Lc	B6CBA	4	25.49	16.85	Imax_A	M	17.77
47	Lc	B6CBA	4	27.08	17.93	Imin_L	P	462.25	96	152.74	7.38	53	Lc	B6CBA	4	25.49	16.85	Imax_A	M	20.31
47	Lc	B6CBA	4	27.08	17.93	Imin_L	M	418.59	115	229	11.38	53	Lc	B6CBA	4	25.49	16.85	Imax_A	M	21.47
47	Lc	B6CBA	4	27.08	17.93	Imin_L	E	383.64	135	271.74	6.92	53	Lc	B6CBA	4	25.49	16.85	Imax_A	M	17.15
47	Lc	B6CBA	4	27.08	17.93	Imin_L	P	469.67	116	198.42	13.3	53	Lc	B6CBA	4	25.49	16.85	Imax_A	M	13.95
47	Lc	B6CBA	4	27.08	17.93	Imin_L	E	370.95	126	283.2	12.08	53	Lc	B6CBA	4	25.49	16.85	Imax_A	M	15.14
47	Lc	B6CBA	4	27.08	17.93	Imin_L	P	460.63	90	194.8	6.2	53	Lc	B6CBA	4	25.49	16.85	Imax_A	M	11.91
47	Lc	B6CBA	4	27.08	17.93	Imin_L	E	326.69	137	297.24	0.76	53	Lc	B6CBA	4	25.49	16.85	Imax_A	M	15.84
47	Lc	B6CBA	4	27.08	17.93	Imin_L	E	334.22	125	283.33	8.21	53	Lc	B6CBA	4	25.49	16.85	Imax_A	M	17.47
47	Lc	B6CBA	4	27.08	17.93	Imin_L	E	340.87	120	249.86	10.03	53	Lc	B6CBA	4	25.49	16.85	Imax_A	M	18.41
47	Lc	B6CBA	4	27.08	17.93	Imin_L	E	327.38	128	190.68	3.51	53	Lc	B6CBA	4	25.49	16.85	Imax_A	P	37.49
47	Lc	B6CBA	4	27.08	17.93	Imin_L	E	317.17	86	158.55	14.95	53	Lc	B6CBA	4	25.49	16.85	Imax_A	P	22.97
47	Lc	B6CBA	4	27.08	17.93	Imin_L	E	341.19	107	198.51	15.4	53	Lc	B6CBA	4	25.49	16.85	Imax_A	P	56.43
47	Lc	B6CBA	4	27.08	17.93	Imin_L	E	376.6	144	273.16	16.55	53	Lc	B6CBA	4	25.49	16.85	Imax_A	P	29.67
47	Lc	B6CBA	4	27.08	17.93	Imin_L	E	355.29	118	225.18	21.41	53	Lc	B6CBA	4	25.49	16.85	Imax_A	P	55
47	Lc	B6CBA	4	27.08	17.93	Imin_L	E	400.23	123	194.7	25.29	53	Lc	B6CBA	4	25.49	16.85	Imax_A	P	16.27
47	Lc	B6CBA	4	27.08	17.93	Imin_L	E	377.36	117	192.39	1.4	53	Lc	B6CBA	4	25.49	16.85	Imax_A	P	35.35
47	Lc	B6CBA	4	27.08	17.93	Imin_L	E	446.54	167	311.68	2.68	53	Lc	B6CBA	4	25.49	16.85	Imax_A	P	21.09
47	Lc	B6CBA	4	27.08	17.93	Imin_L	E	431.29	126	219.64	15.07	53	Lc	B6CBA	4	25.49	16.85	Imax_A	P	18.62
47	Lc	B6CBA	4	27.08	17.93	Imin_L	E	511.7	126	303.53	31.68	53	Lc	B6CBA	4	25.49	16.85	Imax_A	P	16.84
47	Lc	B6CBA	4	27.08	17.93	Imin_L	E	512.57	131	196.45	16.72	53	Lc	B6CBA	4	25.49	16.85	Imax_P	E	40.52
47	Lc	B6CBA	4	27.08	17.93	Imin_L	E	529.9	110	301.32	26.47	53	Lc	B6CBA	4	25.49	16.85	Imax_P	E	33.3
47	Lc	B6CBA	4	27.08	17.93	Imin_L	M	564.55	80	284.69	4.35	53	Lc	B6CBA	4	25.49	16.85	Imax_P	E	37.95
47	Lc	B6CBA	4	27.08	17.93	Imin_L	E	563.44	118	303.16	0.63	53	Lc	B6CBA	4	25.49	16.85	Imax_P	E	37.94
47	Lc	B6CBA	4	27.08	17.93	Imin_L	P	591.91	110	226.53	2.26	53	Lc	B6CBA	4	25.49	16.85	Imax_P	E	25.13
47	Lc	B6CBA	4	27.08	17.93	Imin_L	E	487.59	186	393.13	2.16	53	Lc	B6CBA	4	25.49	16.85	Imax_P	E	30.82
47	Lc	B6CBA	4	27.08	17.93	Imin_L	E	535.55	161	386.42	20.17	53	Lc	B6CBA	4	25.49	16.85	Imax_P	E	37.31
47	Lc	B6CBA	4	27.08	17.93	Imin_L	M	573.99	70	251.65	5.77	53	Lc	B6CBA	4	25.49	16.85	Imax_P	E	31.2
47	Lc	B6CBA	4	27.08	17.93	Imin_L	E	409.73	172	196.41	38.99	53	Lc	B6CBA	4	25.49	16.85	Imax_P	E	33.94
47	Lc	B6CBA	4	27.08	17.93	Imin_L	E	443.31	182	219.52	17.15	53	Lc	B6CBA	4	25.49	16.85	Imax_P	E	39.07
47	Lc	B6CBA	4	27.08	17.93	Imin_L	E	461.17	136	270.9	38.33	53	Lc	B6CBA	4	25.49	16.85	Imax_P	M	10.52
47	Lc	B6CBA	4	27.08	17.93	Imin_L	E	373.69	114	261	0.92	53	Lc	B6CBA	4	25.49	16.85	Imax_P	M	22.65
47	Lc	B6CBA	4	27.08	17.93	Imin_M	E	311.15	131	315.93	20.93	53	Lc	B6CBA	4	25.49	16.85	Imax_P	M	29.72
47	Lc	B6CBA	4	27.08	17.93	Imin_M	P	437.48	115	211.07	19.93	53	Lc	B6CBA	4	25.49	16.85	Imax_P	M	19.88
47	Lc	B6CBA	4	27.08	17.93	Imin_M	M	283.98	116	277.79	48.33	53	Lc	B6CBA	4	25.49	16.85	Imax_P	M	24.34
47	Lc	B6CBA	4	27.08	17.93	Imin_M	P	283.38	111	211.15	8.21	53	Lc	B6CBA	4	25.49	16.85	Imax_P	M	14.07
47	Lc	B6CBA	4	27.08	17.93	Imin_M	M	300.06	83	303.93	69.4	53	Lc	B6CBA	4	25.49	16.85	Imax_P	M	24.25
47	Lc	B6CBA	4	27.08	17.93	Imin_M	E	284.46	114	297.92	4.38	53	Lc	B6CBA	4	25.49	16.85	Imax_P	M	19.55
47	Lc	B6CBA	4	27.08	17.93	Imin_M	E	282.25	149	367.94	9.34	53	Lc	B6CBA	4	25.49	16.85	Imax_P	M	16.77
47	Lc	B6CBA	4	27.08	17.93	Imin_M	E	299.89	145	322.67	132.93	53	Lc	B6CBA	4	25.49	16.85	Imax_P	M	22.11
47	Lc	B6CBA	4	27.08	17.93	Imin_M	E	427.7	148	225.14	2.98	53	Lc	B6CBA	4	25.49	16.85	Imax_P	P	27.61
47	Lc	B6CBA	4	27.08	17.93	Imin_M	E	323.24	160	394.56	26.49	53	Lc	B6CBA	4	25.49	16.85	Imax_P	P	30.41
47	Lc	B6CBA	4	27.08	17.93	Imin_M	E	323.52	139	434.19	14.41	53	Lc	B6CBA	4	25.49	16.85	Imax_P	P	27.87
47	Lc	B6CBA	4	27.08	17.93	Imin_M	E	259.5	110	227.77	9.12	53	Lc	B6CBA	4	25.49	16.85	Imax_P	P	30.28
47	Lc	B6CBA	4	27.08	17.93	Imin_M	E	326.39	143	254.58	84.42	53	Lc	B6CBA	4	25.49	16.85	Imax_P	P	25.72
47	Lc	B6CBA	4	27.08	17.93	Imin_M	P	378.01	151	320.03	2.56	53	Lc	B6CBA	4	25.49	16.85	Imax_P	P	23.03
47	Lc	B6CBA	4	27.08	17.93	Imin_M	M	318.33	136	446.62	9.49	53	Lc	B6CBA	4	25.49	16.85	Imax_P	P	37.77
47	Lc	B6CBA	4	27.08	17.93	Imin_M	E	289.9	140	386.42	37.22	53	Lc	B6CBA	4	25.49	16.85	Imax_P	P	20.03
47	Lc	B6CBA	4	27.08	17.93	Imin_M	P	388.08	119	231.41	65.96	53	Lc	B6CBA	4	25.49	16.85	Imax_P	P	34.3
47	Lc	B6CBA	4	27.08	17.93	Imin_M	P	366.75	128	213.88	18.95	53	Lc	B6CBA	4	25.49	16.85	Imax_P	P	41.11
47	Lc	B6CBA	4	27.08	17.93	Imin_M	P	407.63	130	266.74	0.38	53	Lc	B6CBA	4	25.49	16.85	Imin_L	E	52.22
47	Lc	B6CBA	4	27.08	17.93	Imin_M	P	415.58	117	240.59	12.39	53	Lc	B6CBA	4	25.49	16.85	Imin_L	E	38.14
47	Lc	B6CBA	4	27.08	17.93	Imin_M	M	379.53	133	555.62	41.8	53	Lc	B6CBA	4	25.49	16.85	Imin_L	E	22.36
47	Lc	B6CBA	4	27.08	17.93	Imin_M	M	419.92	139	484.46	20.43	53	Lc	B6CBA	4	25.49	16.85	Imin_L	E	37.66
47	Lc	B6CBA	4	27.08	17.93	Imin_M	E	388.87	151	504.06	9.62	53	Lc	B6CBA	4	25.49	16.85	Imin_L	E	20.48
47	Lc	B6CBA	4	27.08	17.93	Imin_M	E	442.42	167	399.08	3.88	53	Lc	B6CBA	4	25.49	16.85	Imin_L	E	26.78
47	Lc	B6CBA	4	27.08	17.93	Imin_M	E	368.51	196	362.82	5.55	53	Lc	B6CBA	4	25.49	16.85	Imin_L	E	57.35
47	Lc	B6CBA	4	27.08	17.93	Imin_M	E	444.27	121	255.04	15.62	53	Lc	B6CBA	4	25.49	16.85	Imin_L	E	33.85
47	Lc	B6CBA	4	27.08	17.93	Imin_M	M	519.75	161	530.15	33.35	53	Lc	B6CBA	4	25.49	16.85	Imin_L	E	27.65
47	Lc	B6CBA	4	27.08	17.93	Imin_M	P	569.87	102	279.45	4.1	53	Lc	B6CBA	4	25.49	16.85	Imin_L	E	40.29
47	Lc	B6CBA	4	27.08	17.93	Imin_M	P	519.02	161	193.49	106.9	53	Lc	B6CBA	4	25.49	16.85	Imin_L	M	18.53
47	Lc	B6CBA	4	27.08	17.93	Imin_M	M	483.59	176	470.46	27.39	53	Lc	B6CBA	4	25.49	16.85	Imin_L	M	17.15
47	Lc	B6CBA	4	27.08	17.93	Imin_M	M	490.53	108	346.84	11.67	53	Lc	B6CBA	4	25.49	16.85	Imin_L	M	20.03
47	Lc	B6CBA	4	27.08	17.93	Imin_M	P	485.04	149	199.73	51.59	53	Lc	B6CBA	4	25.49	16.85	Imin_L	M	14.91
47	Lc	B6CBA	4	27.08	17.93	Imin_M	P	648.49	183	304.06	15.12	53	Lc	B6CBA	4	25.49	16.85	Imin_L	M	23.91
47	Lc	B6CBA	4	27.08	17.93	Imin_M	P	646.5	145	181.96	12.63	53	Lc	B6CBA	4	25.49	16.85	Imin_L	M	16.27
48	Lc	B6CBA	4	25.6	17.03	Imax_A	E	365.81	131	305.757	14.91	53	Lc	B6CBA	4	25.49	16.85	Imin_L	M	21.09
48	Lc	B6CBA	4	25.6	17.03	Imax_A	P	485.35	153	381.511	6.69	53	Lc	B6CBA	4	25.49	16.85	Imin_L	M	18.46
48	Lc	B6CBA	4	25.6	17.03	Imax_A	M	487.37	87	207.409	1.84	53	Lc	B6CBA	4	25.49	16.85	Imin_L	M	14.56
48	Lc	B6CBA	4	25.6	17.03	Imax_A	P	448.59	122	417.458	5.13	53	Lc	B6CBA	4	25.49	16.85	Imin_L	M	13.83
48	Lc	B6CBA	4	25.6	17.03	Imax_A	M	437.36	82	322.558	5.1	53	Lc	B6CBA	4	25.49	16.85	Imin_L	P	23.84
48	Lc	B6CBA	4	25.6	17.03	Imax_A	E	483.16	113	228.111	0.36	53	Lc	B6CBA	4	25.49	16.85	Imin_L	P	31.59
48	Lc	B6CBA	4	25.6	17.03	Imax_A	E	420.98	108	299.788	26.88	53	Lc	B6CBA	4	25.49	16.85	Imin_L	P	27.65
48	Lc	B6CBA	4	25.6	17.03	Imax_A	E	411.83	109	261.616	20.9	53	Lc	B6CBA	4	25.49	16.85	Imin_L	P	43.87
48	Lc	B6CBA	4	25.6	17.03	Imax_A	E	378.09	141	245.681	24.03	53	Lc	B6CBA	4	25.49	16.85	Imin_L	P	42.75
48	Lc	B6CBA	4	25.6	17.03	Imax_A	E	370.45	127	318.245	8.52	53	Lc	B6CBA	4	25.49	16.85	Imin_L	P	24.13
48	Lc	B6CBA	4	25.6	17.03	Imax_A	E	381.37	119	195.323	1.59	53	Lc	B6CBA	4	25.49	16.85	Imin_L	P	34.75
48	Lc	B6CBA	4	25.6	17.03	Imax_A	E	392.22	128	235.616	6.45	53	Lc	B6CBA	4	25.49	16.85	Imin_L	P	23.55
48	Lc	B6CBA	4	25.6	17.03	Imax_A	E	436.16	108	219.366	3.56	53	Lc	B6CBA	4	25.49	16.85	Imin_L	P	33.6
48	Lc	B6CBA	4	25.6	17.03	Imax_A	P	493.59	102	213.594	11.7	53	Lc	B6CBA	4	25.49	16.85	Imin_L	P	42.79
48	Lc	B6CBA	4	25.6	17.03	Imax_A	M	463.77	64	252.496	12.63	53	Lc	B6CBA	4	25.49	16.85	Imin_M	E	35.42
48	Lc	B6CBA	4	25.6	17.03	Imax_A	P	531.07	119	338.001	5.58	53	Lc	B6CBA	4	25.49	16.85	Imin_M	E	51.49
48	Lc	B6CBA	4	25.6	17.03	Imax_A	E	441.55	104	220.193	21.04	53	Lc	B6CBA	4	25.49	16.85	Imin_M	E	28.65
48	Lc	B6CBA	4	25.6	17.03	Imax_A	E	435.05	86	253.835	15.05	53	Lc	B6CBA	4	25.49	16.85	Imin_M	E	35.16
48	Lc	B6CBA	4	25.6	17.03	Imax_A	M	502.05	63	247.513	8.21	53	Lc	B6CBA	4	25.49	16.85	Imin_M	E	27.12
48	Lc	B6CBA	4	25.6	17.03	Imax_A	E	498.49	188	446.255	75.54	53	Lc	B6CBA	4	25.49	16.85	Imin_M	E	36.46
48	Lc	B6CBA	4	25.6	17.03	Imax_A	E	465.75	109	250.999	4.19	53	Lc	B6CBA	4	25.49	16.85	Imin_M	E	26.31
48	Lc	B6CBA	4	25.6	17.03	Imax_A	E	470.62	119	343.023	2.76	53	Lc	B6CBA	4	25.49	16.85	Imin_M	E	33.03
48	Lc	B6CBA	4	25.6	17.03	Imax_A	E	507.8	106	145.809	3.25	53	Lc	B6CBA	4	25.49	16.85	Imin_M	E	24.76
48	Lc	B6CBA	4	25.6	17.03	Imax_A	E	512.43	98	208.335	9.19	53	Lc	B6CBA	4	25.49	16.85	Imin_M	E	48.01
48	Lc	B6CBA	4	25.6	17.03	Imax_A	E	523.74	173	342.767	0.49	53	Lc	B6CBA	4	25.49	16.85	Imin_M	M	16
48	Lc	B6CBA	4	25.6	17.03	Imax_A	E	493.28	99	187.405	0.09	53	Lc	B6CBA	4	25.49	16.85	Imin_M	M	16.77
48	Lc	B6CBA	4	25.6	17.03	Imax_A	M	528.24	97	380.251	9.56	53	Lc	B6CBA	4	25.49	16.85	Imin_M	M	17.87
48	Lc	B6CBA	4	25.6	17.03	Imax_A	M	570.55	92	425.633	1.29	53	Lc	B6CBA	4	25.49	16.85	Imin_M	M	15
48	Lc	B6CBA	4	25.6	17.03	Imax_A	P	518.89	122	290.905	3.21	53	Lc	B6CBA	4	25.49	16.85	Imin_M	M	21.79
48	Lc	B6CBA	4	25.6	17.03	Imax_A	M	532.67	70	202.012	11.84	53	Lc	B6CBA	4	25.49	16.85	Imin_M	M	15.34
48	Lc	B6CBA	4	25.6	17.03	Imax_A	M	553.63	67	221.611	2.56	53	Lc	B6CBA	4	25.49	16.85	Imin_M	M	19.42
48	Lc	B6CBA	4	25.6	17.03	Imax_A	P	682.5	112	335.637	0.36	53	Lc	B6CBA	4	25.49	16.85	Imin_M	M	17.15
48	Lc	B6CBA	4	25.6	17.03	Imax_A	M	660	56	289.901	5.7	53	Lc	B6CBA	4	25.49	16.85	Imin_M	M	18.72
48	Lc	B6CBA	4	25.6	17.03	Imax_A	M	670.14	113	418.699	2.92	53	Lc	B6CBA	4	25.49	16.85	Imin_M	M	21.39
48	Lc	B6CBA	4	25.6	17.03	Imax_A	E	608.05	105	437.983	3	53	Lc	B6CBA	4	25.49	16.85	Imin_M	P	34.12
48	Lc	B6CBA	4	25.6	17.03	Imax_A	E	560.94	100	221.217	7.25	53	Lc	B6CBA	4	25.49	16.85	Imin_M	P	36.55
48	Lc	B6CBA	4	25.6	17.03	Imax_A	M	615.95	98	334.573	14.08	53	Lc	B6CBA	4	25.49	16.85	Imin_M	P	36.19
48	Lc	B6CBA	4	25.6	17.03	Imax_A	M	587.83	96	302.467	13.36	53	Lc	B6CBA	4	25.49	16.85	Imin_M	P	26.6
48	Lc	B6CBA	4	25.6	17.03	Imax_A	E	549.35	154	355.117	8.97	53	Lc	B6CBA	4	25.49	16.85	Imin_M	P	38.54
48	Lc	B6CBA	4	25.6	17.03	Imax_A	M	565.07	70	233.606	1.74	53	Lc	B6CBA	4	25.49	16.85	Imin_M	P	23.33
48	Lc	B6CBA	4	25.6	17.03	Imax_A	M	575.26	79	303.098	0.13	53	Lc	B6CBA	4	25.49	16.85	Imin_M	P	42.46
48	Lc	B6CBA	4	25.6	17.03	Imax_A	M	535.92	88	187.86	19.27	53	Lc	B6CBA	4	25.49	16.85	Imin_M	P	31.25
48	Lc	B6CBA	4	25.6	17.03	Imax_A	P	604.5	128	498.984	2.72	53	Lc	B6CBA	4	25.49	16.85	Imin_M	P	43.28
48	Lc	B6CBA	4	25.6	17.03	Imax_A	P	554.59	78	269.534	3.11	53	Lc	B6CBA	4	25.49	16.85	Imin_M	P	40.15
48	Lc	B6CBA	4	25.6	17.03	Imax_A	P	587.25	157	482.478	60.7	57	WT	B6CBA	4	31.21	17.84	Imax_A	E	23.25
48	Lc	B6CBA	4	25.6	17.03	Imax_A	P	666.75	166	236.384	2.64	57	WT	B6CBA	4	31.21	17.84	Imax_A	E	30.68
48	Lc	B6CBA	4	25.6	17.03	Imax_A	P	635.46	116	502.431	0.34	57	WT	B6CBA	4	31.21	17.84	Imax_A	E	24.96
48	Lc	B6CBA	4	25.6	17.03	Imax_A	P	722.96	95	191.053	14.89	57	WT	B6CBA	4	31.21	17.84	Imax_A	E	24.13
48	Lc	B6CBA	4	25.6	17.03	Imax_A	M	658.39	90	322.125	27.67	57	WT	B6CBA	4	31.21	17.84	Imax_A	E	27.04
48	Lc	B6CBA	4	25.6	17.03	Imax_A	M	694.77	118	689.651	3.4	57	WT	B6CBA	4	31.21	17.84	Imax_A	E	31.26
48	Lc	B6CBA	4	25.6	17.03	Imax_A	M	723.74	99	510.763	55.36	57	WT	B6CBA	4	31.21	17.84	Imax_A	E	31.74
48	Lc	B6CBA	4	25.6	17.03	Imax_A	E	687.91	134	286.04	2.38	57	WT	B6CBA	4	31.21	17.84	Imax_A	E	29.78
48	Lc	B6CBA	4	25.6	17.03	Imax_A	M	757.48	83	482.537	10.1	57	WT	B6CBA	4	31.21	17.84	Imax_A	E	25.84
48	Lc	B6CBA	4	25.6	17.03	Imax_A	P	768.05	81	184.573	1.88	57	WT	B6CBA	4	31.21	17.84	Imax_A	E	31.2
48	Lc	B6CBA	4	25.6	17.03	Imax_P	P	643.24	109	325.276	6.9	57	WT	B6CBA	4	31.21	17.84	Imax_A	M	11.76
48	Lc	B6CBA	4	25.6	17.03	Imax_P	P	609.38	138	263.467	15.07	57	WT	B6CBA	4	31.21	17.84	Imax_A	M	10.23
48	Lc	B6CBA	4	25.6	17.03	Imax_P	P	602.42	106	279.244	10.86	57	WT	B6CBA	4	31.21	17.84	Imax_A	M	5.88
48	Lc	B6CBA	4	25.6	17.03	Imax_P	P	601.35	93	267.466	12.24	57	WT	B6CBA	4	31.21	17.84	Imax_A	M	11.31
48	Lc	B6CBA	4	25.6	17.03	Imax_P	P	575.21	101	384.426	25.66	57	WT	B6CBA	4	31.21	17.84	Imax_A	M	14.23
48	Lc	B6CBA	4	25.6	17.03	Imax_P	P	580.18	85	277.235	29.12	57	WT	B6CBA	4	31.21	17.84	Imax_A	M	12.95
48	Lc	B6CBA	4	25.6	17.03	Imax_P	P	555.57	81	573.45	5.48	57	WT	B6CBA	4	31.21	17.84	Imax_A	M	14.88
48	Lc	B6CBA	4	25.6	17.03	Imax_P	P	564.5	104	178.07	14.98	57	WT	B6CBA	4	31.21	17.84	Imax_A	M	15.81
48	Lc	B6CBA	4	25.6	17.03	Imax_P	P	541.06	89	462.2	7.65	57	WT	B6CBA	4	31.21	17.84	Imax_A	M	13.83
48	Lc	B6CBA	4	25.6	17.03	Imax_P	P	566.28	84	329.9	9.41	57	WT	B6CBA	4	31.21	17.84	Imax_A	M	10.23
48	Lc	B6CBA	4	25.6	17.03	Imax_P	P	577.89	88	306.623	5.24	57	WT	B6CBA	4	31.21	17.84	Imax_A	P	27.65
48	Lc	B6CBA	4	25.6	17.03	Imax_P	P	562.51	150	450.5	5.59	57	WT	B6CBA	4	31.21	17.84	Imax_A	P	29.2
48	Lc	B6CBA	4	25.6	17.03	Imax_P	P	568.37	58	378.23	0.89	57	WT	B6CBA	4	31.21	17.84	Imax_A	P	33.85
48	Lc	B6CBA	4	25.6	17.03	Imax_P	M	545.66	134	538.12	9.7	57	WT	B6CBA	4	31.21	17.84	Imax_A	P	37.49
48	Lc	B6CBA	4	25.6	17.03	Imax_P	M	577.43	84	241.26	26.95	57	WT	B6CBA	4	31.21	17.84	Imax_A	P	26.21
48	Lc	B6CBA	4	25.6	17.03	Imax_P	M	520.95	71	193.14	4.86	57	WT	B6CBA	4	31.21	17.84	Imax_A	P	16.97
48	Lc	B6CBA	4	25.6	17.03	Imax_P	M	561.53	118	308.77	3.44	57	WT	B6CBA	4	31.21	17.84	Imax_A	P	29.2
48	Lc	B6CBA	4	25.6	17.03	Imax_P	M	490.72	74	216.84	6.49	57	WT	B6CBA	4	31.21	17.84	Imax_A	P	28.88
48	Lc	B6CBA	4	25.6	17.03	Imax_P	M	478.79	99	754.23	11.24	57	WT	B6CBA	4	31.21	17.84	Imax_A	P	35.94
48	Lc	B6CBA	4	25.6	17.03	Imax_P	M	439.75	87	487.6	17.1	57	WT	B6CBA	4	31.21	17.84	Imax_A	P	40.38
48	Lc	B6CBA	4	25.6	17.03	Imax_P	M	475.45	157	953.02	10.5	57	WT	B6CBA	4	31.21	17.84	Imax_P	E	35.01
48	Lc	B6CBA	4	25.6	17.03	Imax_P	M	458.84	138	718.86	10.94	57	WT	B6CBA	4	31.21	17.84	Imax_P	E	39.73
48	Lc	B6CBA	4	25.6	17.03	Imax_P	M	501.29	114	627.054	9.4	57	WT	B6CBA	4	31.21	17.84	Imax_P	E	25.13
48	Lc	B6CBA	4	25.6	17.03	Imax_P	M	465.59	125	1357.3	8.71	57	WT	B6CBA	4	31.21	17.84	Imax_P	E	22.36
48	Lc	B6CBA	4	25.6	17.03	Imax_P	E	449.74	79	335.204	7.48	57	WT	B6CBA	4	31.21	17.84	Imax_P	E	35.45
48	Lc	B6CBA	4	25.6	17.03	Imax_P	M	452.56	124	539.92	23.62	57	WT	B6CBA	4	31.21	17.84	Imax_P	E	41.28
48	Lc	B6CBA	4	25.6	17.03	Imax_P	M	468.06	152	885.44	13.19	57	WT	B6CBA	4	31.21	17.84	Imax_P	E	37.43
48	Lc	B6CBA	4	25.6	17.03	Imax_P	M	489.47	104	459.56	19.41	57	WT	B6CBA	4	31.21	17.84	Imax_P	E	30.71
48	Lc	B6CBA	4	25.6	17.03	Imax_P	M	527.5	140	424.687	36	57	WT	B6CBA	4	31.21	17.84	Imax_P	E	28.24
48	Lc	B6CBA	4	25.6	17.03	Imax_P	P	641.78	100	243.632	15.33	57	WT	B6CBA	4	31.21	17.84	Imax_P	E	26.83
48	Lc	B6CBA	4	25.6	17.03	Imax_P	P	621.09	109	575.389	46.84	57	WT	B6CBA	4	31.21	17.84	Imax_P	M	11.76
48	Lc	B6CBA	4	25.6	17.03	Imax_P	P	600.21	97	856.82	8.43	57	WT	B6CBA	4	31.21	17.84	Imax_P	M	13.15
48	Lc	B6CBA	4	25.6	17.03	Imax_P	M	459.07	93	683.427	35.9	57	WT	B6CBA	4	31.21	17.84	Imax_P	M	13.83
48	Lc	B6CBA	4	25.6	17.03	Imax_P	E	415.01	155	359.628	33.98	57	WT	B6CBA	4	31.21	17.84	Imax_P	M	20.98
48	Lc	B6CBA	4	25.6	17.03	Imax_P	E	447.84	70	357.934	48.05	57	WT	B6CBA	4	31.21	17.84	Imax_P	M	14.56
48	Lc	B6CBA	4	25.6	17.03	Imax_P	E	374.96	124	291.07	69.23	57	WT	B6CBA	4	31.21	17.84	Imax_P	M	9.16
48	Lc	B6CBA	4	25.6	17.03	Imax_P	E	403.66	130	482.04	39.04	57	WT	B6CBA	4	31.21	17.84	Imax_P	M	15.48
48	Lc	B6CBA	4	25.6	17.03	Imax_P	E	430.52	88	436.51	25.26	57	WT	B6CBA	4	31.21	17.84	Imax_P	M	14.91
48	Lc	B6CBA	4	25.6	17.03	Imax_P	E	347.57	137	290.32	20.81	57	WT	B6CBA	4	31.21	17.84	Imax_P	M	27.65
48	Lc	B6CBA	4	25.6	17.03	Imax_P	E	379.59	100	381.5	28.05	57	WT	B6CBA	4	31.21	17.84	Imax_P	M	20.48
48	Lc	B6CBA	4	25.6	17.03	Imax_P	E	354.87	114	340.39	36.46	57	WT	B6CBA	4	31.21	17.84	Imax_P	P	44.88
48	Lc	B6CBA	4	25.6	17.03	Imax_P	E	403.1	116	418.44	13.3	57	WT	B6CBA	4	31.21	17.84	Imax_P	P	23.25
48	Lc	B6CBA	4	25.6	17.03	Imax_P	E	379.85	131	325.82	125.79	57	WT	B6CBA	4	31.21	17.84	Imax_P	P	21.89
48	Lc	B6CBA	4	25.6	17.03	Imax_P	M	403.73	119	426.73	35.14	57	WT	B6CBA	4	31.21	17.84	Imax_P	P	22.32
48	Lc	B6CBA	4	25.6	17.03	Imax_P	E	399.12	146	280.82	0.2	57	WT	B6CBA	4	31.21	17.84	Imax_P	P	33.24
48	Lc	B6CBA	4	25.6	17.03	Imax_P	E	455.92	125	540.71	39.13	57	WT	B6CBA	4	31.21	17.84	Imax_P	P	25.18
48	Lc	B6CBA	4	25.6	17.03	Imax_P	E	418.79	140	296.01	15.95	57	WT	B6CBA	4	31.21	17.84	Imax_P	P	29.41
48	Lc	B6CBA	4	25.6	17.03	Imax_P	E	431.76	115	291.37	7.09	57	WT	B6CBA	4	31.21	17.84	Imax_P	P	35.34
48	Lc	B6CBA	4	25.6	17.03	Imax_P	E	483.12	134	631.83	2.73	57	WT	B6CBA	4	31.21	17.84	Imax_P	P	22.4
48	Lc	B6CBA	4	25.6	17.03	Imax_P	E	489.43	159	702.97	13.31	57	WT	B6CBA	4	31.21	17.84	Imax_P	P	23.71
48	Lc	B6CBA	4	25.6	17.03	Imax_P	M	554.38	86	203.77	28.45	57	WT	B6CBA	4	31.21	17.84	Imin_L	E	26.06
48	Lc	B6CBA	4	25.6	17.03	Imax_P	E	371.44	93	187.73	3.84	57	WT	B6CBA	4	31.21	17.84	Imin_L	E	40.09
48	Lc	B6CBA	4	25.6	17.03	Imin_L	M	535.3	88	316.81	0.45	57	WT	B6CBA	4	31.21	17.84	Imin_L	E	19.15
48	Lc	B6CBA	4	25.6	17.03	Imin_L	M	524.32	67	301.44	3.24	57	WT	B6CBA	4	31.21	17.84	Imin_L	E	23.33
48	Lc	B6CBA	4	25.6	17.03	Imin_L	P	589.93	133	265.32	3.95	57	WT	B6CBA	4	31.21	17.84	Imin_L	E	45.8
48	Lc	B6CBA	4	25.6	17.03	Imin_L	P	588.45	135	249.31	3.47	57	WT	B6CBA	4	31.21	17.84	Imin_L	E	39.12
48	Lc	B6CBA	4	25.6	17.03	Imin_L	P	609.25	130	244.15	15.34	57	WT	B6CBA	4	31.21	17.84	Imin_L	E	55.81
48	Lc	B6CBA	4	25.6	17.03	Imin_L	E	497.9	152	667.45	5.04	57	WT	B6CBA	4	31.21	17.84	Imin_L	E	26.6
48	Lc	B6CBA	4	25.6	17.03	Imin_L	M	515.19	68	259.06	7.01	57	WT	B6CBA	4	31.21	17.84	Imin_L	E	33.8
48	Lc	B6CBA	4	25.6	17.03	Imin_L	M	539.05	98	356.64	28.14	57	WT	B6CBA	4	31.21	17.84	Imin_L	E	40.76
48	Lc	B6CBA	4	25.6	17.03	Imin_L	E	391.27	101	156.79	10.14	57	WT	B6CBA	4	31.21	17.84	Imin_L	M	13.98
48	Lc	B6CBA	4	25.6	17.03	Imin_L	E	444.62	130	216.04	12.83	57	WT	B6CBA	4	31.21	17.84	Imin_L	M	15.89
48	Lc	B6CBA	4	25.6	17.03	Imin_L	E	471.08	130	366.11	33.32	57	WT	B6CBA	4	31.21	17.84	Imin_L	M	18.32
48	Lc	B6CBA	4	25.6	17.03	Imin_L	E	403.29	93	191.15	77.2	57	WT	B6CBA	4	31.21	17.84	Imin_L	M	30.82
48	Lc	B6CBA	4	25.6	17.03	Imin_L	E	404.46	147	286.95	22.29	57	WT	B6CBA	4	31.21	17.84	Imin_L	M	19.17
48	Lc	B6CBA	4	25.6	17.03	Imin_L	E	366.43	110	181.32	0.23	57	WT	B6CBA	4	31.21	17.84	Imin_L	M	10.6
48	Lc	B6CBA	4	25.6	17.03	Imin_L	E	437.28	115	223.61	7.29	57	WT	B6CBA	4	31.21	17.84	Imin_L	M	15.89
48	Lc	B6CBA	4	25.6	17.03	Imin_L	E	476.79	113	399.1	2.04	57	WT	B6CBA	4	31.21	17.84	Imin_L	M	23.01
48	Lc	B6CBA	4	25.6	17.03	Imin_L	E	491.99	128	672.24	15.21	57	WT	B6CBA	4	31.21	17.84	Imin_L	M	13.22
48	Lc	B6CBA	4	25.6	17.03	Imin_L	P	558.69	129	315.47	4.84	57	WT	B6CBA	4	31.21	17.84	Imin_L	M	16.84
48	Lc	B6CBA	4	25.6	17.03	Imin_L	M	532.56	78	299.73	8.35	57	WT	B6CBA	4	31.21	17.84	Imin_L	P	21.57
48	Lc	B6CBA	4	25.6	17.03	Imin_L	P	570.14	118	232.58	8.01	57	WT	B6CBA	4	31.21	17.84	Imin_L	P	28.15
48	Lc	B6CBA	4	25.6	17.03	Imin_L	M	523.34	86	175.73	16.26	57	WT	B6CBA	4	31.21	17.84	Imin_L	P	23.71
48	Lc	B6CBA	4	25.6	17.03	Imin_L	P	529.57	106	281.35	27	57	WT	B6CBA	4	31.21	17.84	Imin_L	P	47.07
48	Lc	B6CBA	4	25.6	17.03	Imin_L	E	415.19	122	203.69	5.75	57	WT	B6CBA	4	31.21	17.84	Imin_L	P	34.3
48	Lc	B6CBA	4	25.6	17.03	Imin_L	E	460.38	137	393.17	52.32	57	WT	B6CBA	4	31.21	17.84	Imin_L	P	40.86
48	Lc	B6CBA	4	25.6	17.03	Imin_L	E	474.6	146	439.77	20.22	57	WT	B6CBA	4	31.21	17.84	Imin_L	P	35.35
48	Lc	B6CBA	4	25.6	17.03	Imin_L	E	372.04	99	182.71	7.04	57	WT	B6CBA	4	31.21	17.84	Imin_L	P	38.85
48	Lc	B6CBA	4	25.6	17.03	Imin_L	E	359.32	118	236.01	2.12	57	WT	B6CBA	4	31.21	17.84	Imin_L	P	29.2
48	Lc	B6CBA	4	25.6	17.03	Imin_L	E	390.53	159	213.41	5.95	57	WT	B6CBA	4	31.21	17.84	Imin_L	P	17.17
48	Lc	B6CBA	4	25.6	17.03	Imin_L	E	335.06	78	164.986	23.29	57	WT	B6CBA	4	31.21	17.84	Imin_M	E	21.25
48	Lc	B6CBA	4	25.6	17.03	Imin_L	E	390.26	95	196.123	11.79	57	WT	B6CBA	4	31.21	17.84	Imin_M	E	46.54
48	Lc	B6CBA	4	25.6	17.03	Imin_L	E	385.13	122	310.563	8.72	57	WT	B6CBA	4	31.21	17.84	Imin_M	E	21.09
48	Lc	B6CBA	4	25.6	17.03	Imin_L	E	434.28	146	382.772	6.44	57	WT	B6CBA	4	31.21	17.84	Imin_M	E	23.91
48	Lc	B6CBA	4	25.6	17.03	Imin_L	E	452.97	184	582.303	13.01	57	WT	B6CBA	4	31.21	17.84	Imin_M	E	32.55
48	Lc	B6CBA	4	25.6	17.03	Imin_L	M	479.65	82	333.825	6.31	57	WT	B6CBA	4	31.21	17.84	Imin_M	E	27.35
48	Lc	B6CBA	4	25.6	17.03	Imin_L	P	471.37	119	273.71	24.03	57	WT	B6CBA	4	31.21	17.84	Imin_M	E	22.05
48	Lc	B6CBA	4	25.6	17.03	Imin_L	P	511.96	114	265.279	12.61	57	WT	B6CBA	4	31.21	17.84	Imin_M	E	26.63
48	Lc	B6CBA	4	25.6	17.03	Imin_L	P	461.62	95	355.708	21.43	57	WT	B6CBA	4	31.21	17.84	Imin_M	E	17.7
48	Lc	B6CBA	4	25.6	17.03	Imin_L	M	433.65	100	242.194	20.22	57	WT	B6CBA	4	31.21	17.84	Imin_M	E	36.12
48	Lc	B6CBA	4	25.6	17.03	Imin_L	E	423.98	128	312.099	0.69	57	WT	B6CBA	4	31.21	17.84	Imin_M	M	11.2
48	Lc	B6CBA	4	25.6	17.03	Imin_L	E	378.08	107	235.517	4.75	57	WT	B6CBA	4	31.21	17.84	Imin_M	M	14.44
48	Lc	B6CBA	4	25.6	17.03	Imin_L	E	335.46	135	208.355	0.29	57	WT	B6CBA	4	31.21	17.84	Imin_M	M	14.23
48	Lc	B6CBA	4	25.6	17.03	Imin_L	E	371.72	147	247.414	4.37	57	WT	B6CBA	4	31.21	17.84	Imin_M	M	13.95
48	Lc	B6CBA	4	25.6	17.03	Imin_L	E	349.62	179	319.151	15.21	57	WT	B6CBA	4	31.21	17.84	Imin_M	M	15.59
48	Lc	B6CBA	4	25.6	17.03	Imin_L	M	450.73	94	371.466	6.39	57	WT	B6CBA	4	31.21	17.84	Imin_M	M	15.4
48	Lc	B6CBA	4	25.6	17.03	Imin_L	P	460.26	103	347.298	11.14	57	WT	B6CBA	4	31.21	17.84	Imin_M	M	7.5
48	Lc	B6CBA	4	25.6	17.03	Imin_L	P	494.87	127	185.483	3.69	57	WT	B6CBA	4	31.21	17.84	Imin_M	M	12.41
48	Lc	B6CBA	4	25.6	17.03	Imin_L	P	507.58	106	206.484	1.98	57	WT	B6CBA	4	31.21	17.84	Imin_M	M	21.39
48	Lc	B6CBA	4	25.6	17.03	Imin_L	P	513.11	113	194.756	9.91	57	WT	B6CBA	4	31.21	17.84	Imin_M	M	10.85
48	Lc	B6CBA	4	25.6	17.03	Imin_M	P	649.1	124	247.119	6.27	57	WT	B6CBA	4	31.21	17.84	Imin_M	P	23.03
48	Lc	B6CBA	4	25.6	17.03	Imin_M	P	549.7	115	211.526	7.23	57	WT	B6CBA	4	31.21	17.84	Imin_M	P	29.78
48	Lc	B6CBA	4	25.6	17.03	Imin_M	P	531.12	124	576.374	14.83	57	WT	B6CBA	4	31.21	17.84	Imin_M	P	22.36
48	Lc	B6CBA	4	25.6	17.03	Imin_M	P	513.8	48	158.76	1.54	57	WT	B6CBA	4	31.21	17.84	Imin_M	P	43.08
48	Lc	B6CBA	4	25.6	17.03	Imin_M	M	524.48	102	480.765	3.25	57	WT	B6CBA	4	31.21	17.84	Imin_M	P	23.1
48	Lc	B6CBA	4	25.6	17.03	Imin_M	M	484.53	98	521.084	0.57	57	WT	B6CBA	4	31.21	17.84	Imin_M	P	25.13
48	Lc	B6CBA	4	25.6	17.03	Imin_M	M	499.96	117	537.512	14.3	57	WT	B6CBA	4	31.21	17.84	Imin_M	P	26.26
48	Lc	B6CBA	4	25.6	17.03	Imin_M	E	380.47	162	644.34	4.46	57	WT	B6CBA	4	31.21	17.84	Imin_M	P	48.29
48	Lc	B6CBA	4	25.6	17.03	Imin_M	E	363.25	159	362.82	5.95	57	WT	B6CBA	4	31.21	17.84	Imin_M	P	35.73
48	Lc	B6CBA	4	25.6	17.03	Imin_M	E	370.42	183	613.04	3.07	57	WT	B6CBA	4	31.21	17.84	Imin_M	P	27.04
48	Lc	B6CBA	4	25.6	17.03	Imin_M	E	411.19	119	323.61	17.16	48	Lc	B6CBA	4	25.6	17.03	Imax_A	P	38.23
48	Lc	B6CBA	4	25.6	17.03	Imin_M	M	442.42	150	464.81	28.96	48	Lc	B6CBA	4	25.6	17.03	Imax_A	P	31.48
48	Lc	B6CBA	4	25.6	17.03	Imin_M	M	453.95	96	302.72	10.32	48	Lc	B6CBA	4	25.6	17.03	Imax_A	P	27.75
48	Lc	B6CBA	4	25.6	17.03	Imin_M	P	548.18	134	263.52	18.69	48	Lc	B6CBA	4	25.6	17.03	Imax_A	P	39.39
48	Lc	B6CBA	4	25.6	17.03	Imin_M	P	528.61	179	181.55	6.78	48	Lc	B6CBA	4	25.6	17.03	Imax_A	P	34.65
48	Lc	B6CBA	4	25.6	17.03	Imin_M	P	514.04	94	134.04	4.7	48	Lc	B6CBA	4	25.6	17.03	Imax_A	P	20.88
48	Lc	B6CBA	4	25.6	17.03	Imin_M	P	510.18	130	219.14	23.34	48	Lc	B6CBA	4	25.6	17.03	Imax_A	P	24.57
48	Lc	B6CBA	4	25.6	17.03	Imin_M	M	443.62	82	171.63	40.37	48	Lc	B6CBA	4	25.6	17.03	Imax_A	P	31.4
48	Lc	B6CBA	4	25.6	17.03	Imin_M	P	467.02	70	116.72	25.14	48	Lc	B6CBA	4	25.6	17.03	Imax_A	P	30.05
48	Lc	B6CBA	4	25.6	17.03	Imin_M	E	408.46	143	382.08	29.04	48	Lc	B6CBA	4	25.6	17.03	Imax_A	P	21.84
48	Lc	B6CBA	4	25.6	17.03	Imin_M	E	355.97	146	309.07	36.36	48	Lc	B6CBA	4	25.6	17.03	Imax_A	M	23.24
48	Lc	B6CBA	4	25.6	17.03	Imin_M	E	374.79	160	307.71	38.24	48	Lc	B6CBA	4	25.6	17.03	Imax_A	M	27.07
48	Lc	B6CBA	4	25.6	17.03	Imin_M	E	305.55	155	322.69	9.79	48	Lc	B6CBA	4	25.6	17.03	Imax_A	M	14.36
48	Lc	B6CBA	4	25.6	17.03	Imin_M	E	318.22	180	337.28	8.03	48	Lc	B6CBA	4	25.6	17.03	Imax_A	M	13.43
48	Lc	B6CBA	4	25.6	17.03	Imin_M	E	321.71	135	239.39	32.96	48	Lc	B6CBA	4	25.6	17.03	Imax_A	M	18.69
48	Lc	B6CBA	4	25.6	17.03	Imin_M	E	363.45	135	432.32	10.83	48	Lc	B6CBA	4	25.6	17.03	Imax_A	M	13.59
48	Lc	B6CBA	4	25.6	17.03	Imin_M	M	400.71	74	371.05	2.68	48	Lc	B6CBA	4	25.6	17.03	Imax_A	M	20.29
48	Lc	B6CBA	4	25.6	17.03	Imin_M	P	431.92	105	448.77	33.18	48	Lc	B6CBA	4	25.6	17.03	Imax_A	M	13.17
48	Lc	B6CBA	4	25.6	17.03	Imin_M	P	462.4	95	309.3	48.21	48	Lc	B6CBA	4	25.6	17.03	Imax_A	M	15.37
48	Lc	B6CBA	4	25.6	17.03	Imin_M	P	431.09	145	471.921	11.15	48	Lc	B6CBA	4	25.6	17.03	Imax_A	M	23.11
48	Lc	B6CBA	4	25.6	17.03	Imin_M	P	437.92	79	168.094	18.7	48	Lc	B6CBA	4	25.6	17.03	Imax_A	E	18.21
48	Lc	B6CBA	4	25.6	17.03	Imin_M	P	439.07	79	175.65	5.23	48	Lc	B6CBA	4	25.6	17.03	Imax_A	E	14.42
48	Lc	B6CBA	4	25.6	17.03	Imin_M	E	334.33	143	436.092	34.27	48	Lc	B6CBA	4	25.6	17.03	Imax_A	E	22.81
48	Lc	B6CBA	4	25.6	17.03	Imin_M	E	357.41	110	277.452	8.41	48	Lc	B6CBA	4	25.6	17.03	Imax_A	E	30.6
48	Lc	B6CBA	4	25.6	17.03	Imin_M	E	321.08	127	266.284	5.67	48	Lc	B6CBA	4	25.6	17.03	Imax_A	E	32.7
48	Lc	B6CBA	4	25.6	17.03	Imin_M	E	321.2	149	335.538	7.88	48	Lc	B6CBA	4	25.6	17.03	Imax_A	E	38.8
48	Lc	B6CBA	4	25.6	17.03	Imin_M	E	312.2	146	313.635	17.28	48	Lc	B6CBA	4	25.6	17.03	Imax_A	E	38.87
48	Lc	B6CBA	4	25.6	17.03	Imin_M	E	336.67	121	291.22	7.02	48	Lc	B6CBA	4	25.6	17.03	Imax_A	E	46.81
48	Lc	B6CBA	4	25.6	17.03	Imin_M	E	344.87	127	280.013	2.56	48	Lc	B6CBA	4	25.6	17.03	Imax_A	E	28.44
48	Lc	B6CBA	4	25.6	17.03	Imin_M	M	383.86	72	339.695	2.35	48	Lc	B6CBA	4	25.6	17.03	Imax_A	E	34.57
48	Lc	B6CBA	4	25.6	17.03	Imin_M	P	401.96	64	185.9	7.37	48	Lc	B6CBA	4	25.6	17.03	Imax_P	P	16.74
48	Lc	B6CBA	4	25.6	17.03	Imin_M	P	434.45	130	371.702	3.22	48	Lc	B6CBA	4	25.6	17.03	Imax_P	P	23.73
49	WT	B6CBA	4	27.54	17.93	Imax_A	E	686.06	140	423.59	10.5	48	Lc	B6CBA	4	25.6	17.03	Imax_P	P	21.92
49	WT	B6CBA	4	27.54	17.93	Imax_A	E	691.6	136	158.2	0.86	48	Lc	B6CBA	4	25.6	17.03	Imax_P	P	17.29
49	WT	B6CBA	4	27.54	17.93	Imax_A	M	659.31	71	178.19	25.86	48	Lc	B6CBA	4	25.6	17.03	Imax_P	P	34.45
49	WT	B6CBA	4	27.54	17.93	Imax_A	M	720.88	64	223.1	10	48	Lc	B6CBA	4	25.6	17.03	Imax_P	P	35.45
49	WT	B6CBA	4	27.54	17.93	Imax_A	M	667.63	105	316.17	6.68	48	Lc	B6CBA	4	25.6	17.03	Imax_P	P	28.38
49	WT	B6CBA	4	27.54	17.93	Imax_A	M	634.55	80	392.37	20.65	48	Lc	B6CBA	4	25.6	17.03	Imax_P	P	30.57
49	WT	B6CBA	4	27.54	17.93	Imax_A	M	676.13	128	185.71	0.21	48	Lc	B6CBA	4	25.6	17.03	Imax_P	P	32.24
49	WT	B6CBA	4	27.54	17.93	Imax_A	M	615.96	58	351.06	15.73	48	Lc	B6CBA	4	25.6	17.03	Imax_P	P	23.68
49	WT	B6CBA	4	27.54	17.93	Imax_A	M	472.79	87	336.21	3.42	48	Lc	B6CBA	4	25.6	17.03	Imax_P	M	10.13
49	WT	B6CBA	4	27.54	17.93	Imax_A	M	495.45	85	322.93	10.08	48	Lc	B6CBA	4	25.6	17.03	Imax_P	M	23.73
49	WT	B6CBA	4	27.54	17.93	Imax_A	E	503.49	110	352.87	32.73	48	Lc	B6CBA	4	25.6	17.03	Imax_P	M	16.9
49	WT	B6CBA	4	27.54	17.93	Imax_A	M	574.92	95	227.04	6.08	48	Lc	B6CBA	4	25.6	17.03	Imax_P	M	13.6
49	WT	B6CBA	4	27.54	17.93	Imax_A	M	538.93	135	365.56	31.24	48	Lc	B6CBA	4	25.6	17.03	Imax_P	M	10.29
49	WT	B6CBA	4	27.54	17.93	Imax_A	M	488.64	95	220.57	1.19	48	Lc	B6CBA	4	25.6	17.03	Imax_P	M	27.25
49	WT	B6CBA	4	27.54	17.93	Imax_A	M	550.35	96	338.96	27.24	48	Lc	B6CBA	4	25.6	17.03	Imax_P	M	16.9
49	WT	B6CBA	4	27.54	17.93	Imax_A	M	554.86	146	542.83	3.93	48	Lc	B6CBA	4	25.6	17.03	Imax_P	M	19.43
49	WT	B6CBA	4	27.54	17.93	Imax_A	M	590.83	83	479.97	7.12	48	Lc	B6CBA	4	25.6	17.03	Imax_P	M	13.96
49	WT	B6CBA	4	27.54	17.93	Imax_A	M	631.09	113	219.44	13.84	48	Lc	B6CBA	4	25.6	17.03	Imax_P	M	14.14
49	WT	B6CBA	4	27.54	17.93	Imax_A	P	615.22	136	267.58	9.27	48	Lc	B6CBA	4	25.6	17.03	Imax_P	E	45.34
49	WT	B6CBA	4	27.54	17.93	Imax_A	P	516.8	92	213.91	1.6	48	Lc	B6CBA	4	25.6	17.03	Imax_P	E	21.99
49	WT	B6CBA	4	27.54	17.93	Imax_A	P	547.04	117	307.85	0.38	48	Lc	B6CBA	4	25.6	17.03	Imax_P	E	25.58
49	WT	B6CBA	4	27.54	17.93	Imax_A	P	561.17	121	291.73	2.48	48	Lc	B6CBA	4	25.6	17.03	Imax_P	E	28.44
49	WT	B6CBA	4	27.54	17.93	Imax_A	M	460.09	81	224.18	0.76	48	Lc	B6CBA	4	25.6	17.03	Imax_P	E	14.07
49	WT	B6CBA	4	27.54	17.93	Imax_A	M	508.49	66	518.93	0.14	48	Lc	B6CBA	4	25.6	17.03	Imax_P	E	48.68
49	WT	B6CBA	4	27.54	17.93	Imax_A	M	440.56	141	529.92	2.27	48	Lc	B6CBA	4	25.6	17.03	Imax_P	E	18.51
49	WT	B6CBA	4	27.54	17.93	Imax_A	E	426.05	162	319.83	6.73	48	Lc	B6CBA	4	25.6	17.03	Imax_P	E	47.02
49	WT	B6CBA	4	27.54	17.93	Imax_A	E	467.62	154	528.66	8.01	48	Lc	B6CBA	4	25.6	17.03	Imax_P	E	34.74
49	WT	B6CBA	4	27.54	17.93	Imax_A	M	473.05	127	425.7	17.31	48	Lc	B6CBA	4	25.6	17.03	Imax_P	E	30.22
49	WT	B6CBA	4	27.54	17.93	Imax_A	E	382.21	95	501.86	8.4	48	Lc	B6CBA	4	25.6	17.03	Imin_L	P	25.98
49	WT	B6CBA	4	27.54	17.93	Imax_A	M	433.88	161	507.29	18.47	48	Lc	B6CBA	4	25.6	17.03	Imin_L	P	28.13
49	WT	B6CBA	4	27.54	17.93	Imax_A	E	377.7	108	309.19	2.2	48	Lc	B6CBA	4	25.6	17.03	Imin_L	P	44.75
49	WT	B6CBA	4	27.54	17.93	Imax_A	E	382.94	110	445.56	2.53	48	Lc	B6CBA	4	25.6	17.03	Imin_L	P	18.72
49	WT	B6CBA	4	27.54	17.93	Imax_A	E	415.11	116	328.99	24.42	48	Lc	B6CBA	4	25.6	17.03	Imin_L	P	30.63
49	WT	B6CBA	4	27.54	17.93	Imax_A	E	458.71	75	313.54	3.55	48	Lc	B6CBA	4	25.6	17.03	Imin_L	P	24.42
49	WT	B6CBA	4	27.54	17.93	Imax_A	M	436.35	109	426.97	62.46	48	Lc	B6CBA	4	25.6	17.03	Imin_L	P	32.22
49	WT	B6CBA	4	27.54	17.93	Imax_A	M	457.4	65	289.79	10.35	48	Lc	B6CBA	4	25.6	17.03	Imin_L	P	30.23
49	WT	B6CBA	4	27.54	17.93	Imax_A	P	464.89	104	325.07	4.15	48	Lc	B6CBA	4	25.6	17.03	Imin_L	P	46.52
49	WT	B6CBA	4	27.54	17.93	Imax_A	P	512.04	177	310.88	2.28	48	Lc	B6CBA	4	25.6	17.03	Imin_L	P	30.81
49	WT	B6CBA	4	27.54	17.93	Imax_A	P	493.13	138	289.67	79.91	48	Lc	B6CBA	4	25.6	17.03	Imin_L	M	13.53
49	WT	B6CBA	4	27.54	17.93	Imax_A	P	516.41	135	287.92	0.63	48	Lc	B6CBA	4	25.6	17.03	Imin_L	M	24.95
49	WT	B6CBA	4	27.54	17.93	Imax_A	M	438.81	114	277.47	5.09	48	Lc	B6CBA	4	25.6	17.03	Imin_L	M	30.03
49	WT	B6CBA	4	27.54	17.93	Imax_A	P	466.17	219	379.07	24.97	48	Lc	B6CBA	4	25.6	17.03	Imin_L	M	11.75
49	WT	B6CBA	4	27.54	17.93	Imax_A	P	455.19	74	154.27	8.47	48	Lc	B6CBA	4	25.6	17.03	Imin_L	M	22.21
49	WT	B6CBA	4	27.54	17.93	Imax_A	E	355.84	135	286.45	27.08	48	Lc	B6CBA	4	25.6	17.03	Imin_L	M	12.92
49	WT	B6CBA	4	27.54	17.93	Imax_A	M	416.93	87	475.51	0.06	48	Lc	B6CBA	4	25.6	17.03	Imin_L	M	27.24
49	WT	B6CBA	4	27.54	17.93	Imax_A	M	418.28	55	264.65	40.06	48	Lc	B6CBA	4	25.6	17.03	Imin_L	M	22.03
49	WT	B6CBA	4	27.54	17.93	Imax_A	E	316.65	115	360.63	17.92	48	Lc	B6CBA	4	25.6	17.03	Imin_L	M	12.61
49	WT	B6CBA	4	27.54	17.93	Imax_A	E	330.06	66	306.31	21.63	48	Lc	B6CBA	4	25.6	17.03	Imin_L	M	19.41
49	WT	B6CBA	4	27.54	17.93	Imax_A	E	355.03	94	418.1	1.06	48	Lc	B6CBA	4	25.6	17.03	Imin_L	E	27.75
49	WT	B6CBA	4	27.54	17.93	Imax_A	E	332.1	94	374.64	11.85	48	Lc	B6CBA	4	25.6	17.03	Imin_L	E	43.72
49	WT	B6CBA	4	27.54	17.93	Imax_A	E	370.46	94	374.43	0.92	48	Lc	B6CBA	4	25.6	17.03	Imin_L	E	45.86
49	WT	B6CBA	4	27.54	17.93	Imax_A	M	394.92	49	210.84	31.75	48	Lc	B6CBA	4	25.6	17.03	Imin_L	E	38.51
49	WT	B6CBA	4	27.54	17.93	Imax_A	M	432.88	63	171.61	23.88	48	Lc	B6CBA	4	25.6	17.03	Imin_L	E	22.8
49	WT	B6CBA	4	27.54	17.93	Imax_A	P	787.56	61	166.5	14.93	48	Lc	B6CBA	4	25.6	17.03	Imin_L	E	51.04
49	WT	B6CBA	4	27.54	17.93	Imax_P	M	490.74	83	441.18	15.07	48	Lc	B6CBA	4	25.6	17.03	Imin_L	E	22.69
49	WT	B6CBA	4	27.54	17.93	Imax_P	M	596.1	102	412.79	31.37	48	Lc	B6CBA	4	25.6	17.03	Imin_L	E	34.46
49	WT	B6CBA	4	27.54	17.93	Imax_P	P	665.87	99	285.46	25.19	48	Lc	B6CBA	4	25.6	17.03	Imin_L	E	53.83
49	WT	B6CBA	4	27.54	17.93	Imax_P	P	723.86	134	269.67	59.22	48	Lc	B6CBA	4	25.6	17.03	Imin_L	E	28.24
49	WT	B6CBA	4	27.54	17.93	Imax_P	P	660.46	129	191.43	4.26	48	Lc	B6CBA	4	25.6	17.03	Imin_M	P	27.47
49	WT	B6CBA	4	27.54	17.93	Imax_P	P	643.69	87	358.44	9.72	48	Lc	B6CBA	4	25.6	17.03	Imin_M	P	39.15
49	WT	B6CBA	4	27.54	17.93	Imax_P	M	604.41	97	402.98	31.82	48	Lc	B6CBA	4	25.6	17.03	Imin_M	P	31.06
49	WT	B6CBA	4	27.54	17.93	Imax_P	M	557.99	56	228.46	9.52	48	Lc	B6CBA	4	25.6	17.03	Imin_M	P	23.29
49	WT	B6CBA	4	27.54	17.93	Imax_P	M	527.79	128	443.4	9.67	48	Lc	B6CBA	4	25.6	17.03	Imin_M	P	20.37
49	WT	B6CBA	4	27.54	17.93	Imax_P	M	505.81	121	604.04	0.02	48	Lc	B6CBA	4	25.6	17.03	Imin_M	P	20.2
49	WT	B6CBA	4	27.54	17.93	Imax_P	E	468.68	113	231.78	2.99	48	Lc	B6CBA	4	25.6	17.03	Imin_M	P	31.61
49	WT	B6CBA	4	27.54	17.93	Imax_P	E	422.96	115	501.89	0.95	48	Lc	B6CBA	4	25.6	17.03	Imin_M	P	31.3
49	WT	B6CBA	4	27.54	17.93	Imax_P	E	402.89	95	454.35	10.59	48	Lc	B6CBA	4	25.6	17.03	Imin_M	P	32.3
49	WT	B6CBA	4	27.54	17.93	Imax_P	E	297.32	163	316	25.7	48	Lc	B6CBA	4	25.6	17.03	Imin_M	P	32.94
49	WT	B6CBA	4	27.54	17.93	Imax_P	E	339.22	86	222.7	16.34	48	Lc	B6CBA	4	25.6	17.03	Imin_M	M	19.84
49	WT	B6CBA	4	27.54	17.93	Imax_P	E	320.97	102	225.35	11.02	48	Lc	B6CBA	4	25.6	17.03	Imin_M	M	16.66
49	WT	B6CBA	4	27.54	17.93	Imax_P	E	313.27	98	206.85	4	48	Lc	B6CBA	4	25.6	17.03	Imin_M	M	18.44
49	WT	B6CBA	4	27.54	17.93	Imax_P	E	382.52	105	260.8	9.63	48	Lc	B6CBA	4	25.6	17.03	Imin_M	M	19.65
49	WT	B6CBA	4	27.54	17.93	Imax_P	E	351.51	107	495.51	1.27	48	Lc	B6CBA	4	25.6	17.03	Imin_M	M	36.29
49	WT	B6CBA	4	27.54	17.93	Imax_P	E	292.53	74	181.04	24.69	48	Lc	B6CBA	4	25.6	17.03	Imin_M	M	15.91
49	WT	B6CBA	4	27.54	17.93	Imax_P	E	483.59	119	276.51	31.51	48	Lc	B6CBA	4	25.6	17.03	Imin_M	M	22.77
49	WT	B6CBA	4	27.54	17.93	Imax_P	E	449.88	111	271.58	61.55	48	Lc	B6CBA	4	25.6	17.03	Imin_M	M	20.03
49	WT	B6CBA	4	27.54	17.93	Imax_P	E	397.77	109	287.77	9.11	48	Lc	B6CBA	4	25.6	17.03	Imin_M	M	16.24
49	WT	B6CBA	4	27.54	17.93	Imax_P	P	565.64	133	337.71	42.86	48	Lc	B6CBA	4	25.6	17.03	Imin_M	M	21.21
49	WT	B6CBA	4	27.54	17.93	Imax_P	M	523.49	82	279.48	7.69	48	Lc	B6CBA	4	25.6	17.03	Imin_M	E	37.7
49	WT	B6CBA	4	27.54	17.93	Imax_P	E	470.58	91	442.32	15.9	48	Lc	B6CBA	4	25.6	17.03	Imin_M	E	40.57
49	WT	B6CBA	4	27.54	17.93	Imax_P	P	616.98	142	359.29	6.05	48	Lc	B6CBA	4	25.6	17.03	Imin_M	E	31.81
49	WT	B6CBA	4	27.54	17.93	Imax_P	M	572.28	117	310.9	2.13	48	Lc	B6CBA	4	25.6	17.03	Imin_M	E	13.91
49	WT	B6CBA	4	27.54	17.93	Imax_P	P	587.25	93	269.47	61.75	48	Lc	B6CBA	4	25.6	17.03	Imin_M	E	23.1
49	WT	B6CBA	4	27.54	17.93	Imax_P	P	671.36	228	440.08	37.43	48	Lc	B6CBA	4	25.6	17.03	Imin_M	E	43.1
49	WT	B6CBA	4	27.54	17.93	Imax_P	P	685.02	132	293.55	3.36	48	Lc	B6CBA	4	25.6	17.03	Imin_M	E	24.64
49	WT	B6CBA	4	27.54	17.93	Imax_P	P	548.46	135	311.65	13.64	48	Lc	B6CBA	4	25.6	17.03	Imin_M	E	29.47
49	WT	B6CBA	4	27.54	17.93	Imax_P	P	521.22	104	356.49	5.15	48	Lc	B6CBA	4	25.6	17.03	Imin_M	E	37.44
49	WT	B6CBA	4	27.54	17.93	Imax_P	P	496.87	126	307.49	0.02	48	Lc	B6CBA	4	25.6	17.03	Imin_M	E	49.06
49	WT	B6CBA	4	27.54	17.93	Imax_P	M	459.07	75	468.68	5.6	47	Lc	B6CBA	4	27.08	17.93	Imax_A	P	29.93
49	WT	B6CBA	4	27.54	17.93	Imax_P	M	485.02	94	261.43	8.77	47	Lc	B6CBA	4	27.08	17.93	Imax_A	P	25.64
49	WT	B6CBA	4	27.54	17.93	Imax_P	M	462.84	110	319.52	12.68	47	Lc	B6CBA	4	27.08	17.93	Imax_A	P	34.6
49	WT	B6CBA	4	27.54	17.93	Imax_P	E	389.48	97	229.06	22.39	47	Lc	B6CBA	4	27.08	17.93	Imax_A	P	43.39
49	WT	B6CBA	4	27.54	17.93	Imax_P	M	441.79	136	449.51	1.71	47	Lc	B6CBA	4	27.08	17.93	Imax_A	P	36.01
49	WT	B6CBA	4	27.54	17.93	Imax_P	E	444.13	106	379.94	2.6	47	Lc	B6CBA	4	27.08	17.93	Imax_A	P	22.5
49	WT	B6CBA	4	27.54	17.93	Imax_P	E	383.822	107	301.64	4.94	47	Lc	B6CBA	4	27.08	17.93	Imax_A	P	41.34
49	WT	B6CBA	4	27.54	17.93	Imax_P	E	418.43	118	290.82	0.11	47	Lc	B6CBA	4	27.08	17.93	Imax_A	P	15.85
49	WT	B6CBA	4	27.54	17.93	Imax_P	E	386.21	100	249.36	4.82	47	Lc	B6CBA	4	27.08	17.93	Imax_A	P	40.45
49	WT	B6CBA	4	27.54	17.93	Imax_P	E	432.37	186	356.32	5.17	47	Lc	B6CBA	4	27.08	17.93	Imax_A	P	27.93
49	WT	B6CBA	4	27.54	17.93	Imax_P	M	519.09	103	254.4	13.57	47	Lc	B6CBA	4	27.08	17.93	Imax_A	M	13.75
49	WT	B6CBA	4	27.54	17.93	Imax_P	E	487.67	140	379.32	12.41	47	Lc	B6CBA	4	27.08	17.93	Imax_A	M	17.47
49	WT	B6CBA	4	27.54	17.93	Imax_P	M	496.77	87	316.55	14.99	47	Lc	B6CBA	4	27.08	17.93	Imax_A	M	18.41
49	WT	B6CBA	4	27.54	17.93	Imax_P	M	521.76	114	278.54	26.56	47	Lc	B6CBA	4	27.08	17.93	Imax_A	M	16.99
49	WT	B6CBA	4	27.54	17.93	Imax_P	E	473.81	67	194.72	13.99	47	Lc	B6CBA	4	27.08	17.93	Imax_A	M	11.91
49	WT	B6CBA	4	27.54	17.93	Imax_P	P	487.01	137	395.5	17.25	47	Lc	B6CBA	4	27.08	17.93	Imax_A	M	10.4
49	WT	B6CBA	4	27.54	17.93	Imax_P	P	586.16	120	196.77	5.46	47	Lc	B6CBA	4	27.08	17.93	Imax_A	M	23.42
49	WT	B6CBA	4	27.54	17.93	Imax_P	P	591.63	128	400.21	4.79	47	Lc	B6CBA	4	27.08	17.93	Imax_A	M	22.42
49	WT	B6CBA	4	27.54	17.93	Imax_P	P	634.96	140	271.06	10.37	47	Lc	B6CBA	4	27.08	17.93	Imax_A	M	19.39
49	WT	B6CBA	4	27.54	17.93	Imax_P	P	609.92	133	311.11	6.42	47	Lc	B6CBA	4	27.08	17.93	Imax_A	M	26.78
49	WT	B6CBA	4	27.54	17.93	Imin_L	M	427.25	93	450.37	4.81	47	Lc	B6CBA	4	27.08	17.93	Imax_A	E	31.81
49	WT	B6CBA	4	27.54	17.93	Imin_L	M	431	66	178.82	10.31	47	Lc	B6CBA	4	27.08	17.93	Imax_A	E	37.15
49	WT	B6CBA	4	27.54	17.93	Imin_L	P	468.82	80	227.96	5.41	47	Lc	B6CBA	4	27.08	17.93	Imax_A	E	19.41
49	WT	B6CBA	4	27.54	17.93	Imin_L	P	495.03	100	254.46	24.48	47	Lc	B6CBA	4	27.08	17.93	Imax_A	E	61.3
49	WT	B6CBA	4	27.54	17.93	Imin_L	E	314.82	122	253.25	6.01	47	Lc	B6CBA	4	27.08	17.93	Imax_A	E	26.11
49	WT	B6CBA	4	27.54	17.93	Imin_L	E	351.1	93	228.6	7.82	47	Lc	B6CBA	4	27.08	17.93	Imax_A	E	36.4
49	WT	B6CBA	4	27.54	17.93	Imin_L	E	406.29	83	340.93	11.43	47	Lc	B6CBA	4	27.08	17.93	Imax_A	E	41.39
49	WT	B6CBA	4	27.54	17.93	Imin_L	E	374.88	79	248.21	21.76	47	Lc	B6CBA	4	27.08	17.93	Imax_A	E	26.56
49	WT	B6CBA	4	27.54	17.93	Imin_L	E	415.95	87	259.93	6.04	47	Lc	B6CBA	4	27.08	17.93	Imax_A	E	43.31
49	WT	B6CBA	4	27.54	17.93	Imin_L	E	413.73	85	266.01	0.67	47	Lc	B6CBA	4	27.08	17.93	Imax_A	E	24.25
49	WT	B6CBA	4	27.54	17.93	Imin_L	M	489.24	47	310.5	5.08	47	Lc	B6CBA	4	27.08	17.93	Imax_P	P	40.86
49	WT	B6CBA	4	27.54	17.93	Imin_L	M	469.05	87	437.44	9.69	47	Lc	B6CBA	4	27.08	17.93	Imax_P	P	19.76
49	WT	B6CBA	4	27.54	17.93	Imin_L	P	508.59	75	160.85	7.83	47	Lc	B6CBA	4	27.08	17.93	Imax_P	P	49.88
49	WT	B6CBA	4	27.54	17.93	Imin_L	M	515.35	56	236.76	9.64	47	Lc	B6CBA	4	27.08	17.93	Imax_P	P	36.2
49	WT	B6CBA	4	27.54	17.93	Imin_L	P	524.14	69	404.61	1.49	47	Lc	B6CBA	4	27.08	17.93	Imax_P	P	17.62
49	WT	B6CBA	4	27.54	17.93	Imin_L	M	504.73	67	413.98	11.35	47	Lc	B6CBA	4	27.08	17.93	Imax_P	P	38.53
49	WT	B6CBA	4	27.54	17.93	Imin_L	E	424	85	217	14.77	47	Lc	B6CBA	4	27.08	17.93	Imax_P	P	25.8
49	WT	B6CBA	4	27.54	17.93	Imin_L	E	471.72	94	352.87	11.56	47	Lc	B6CBA	4	27.08	17.93	Imax_P	P	37.33
49	WT	B6CBA	4	27.54	17.93	Imin_L	E	432.84	102	289.03	70.95	47	Lc	B6CBA	4	27.08	17.93	Imax_P	P	24.2
49	WT	B6CBA	4	27.54	17.93	Imin_L	E	390.5	91	175.85	1.55	47	Lc	B6CBA	4	27.08	17.93	Imax_P	P	29.99
49	WT	B6CBA	4	27.54	17.93	Imin_L	E	412.44	96	183.55	3.46	47	Lc	B6CBA	4	27.08	17.93	Imax_P	M	31.55
49	WT	B6CBA	4	27.54	17.93	Imin_L	E	385.11	118	175.52	5.69	47	Lc	B6CBA	4	27.08	17.93	Imax_P	M	12.28
49	WT	B6CBA	4	27.54	17.93	Imin_L	E	427.58	87	257.09	1.37	47	Lc	B6CBA	4	27.08	17.93	Imax_P	M	16.79
49	WT	B6CBA	4	27.54	17.93	Imin_L	E	400.94	102	281.68	15.07	47	Lc	B6CBA	4	27.08	17.93	Imax_P	M	20.46
49	WT	B6CBA	4	27.54	17.93	Imin_L	E	442.48	103	373.98	0.54	47	Lc	B6CBA	4	27.08	17.93	Imax_P	M	28.57
49	WT	B6CBA	4	27.54	17.93	Imin_L	E	455.38	88	339.44	6.05	47	Lc	B6CBA	4	27.08	17.93	Imax_P	M	17.15
49	WT	B6CBA	4	27.54	17.93	Imin_L	E	486.51	90	277.34	13.24	47	Lc	B6CBA	4	27.08	17.93	Imax_P	M	21.93
49	WT	B6CBA	4	27.54	17.93	Imin_L	E	428.21	102	305.52	13.27	47	Lc	B6CBA	4	27.08	17.93	Imax_P	M	20.28
49	WT	B6CBA	4	27.54	17.93	Imin_L	M	512.66	69	476.57	18.54	47	Lc	B6CBA	4	27.08	17.93	Imax_P	M	16.71
49	WT	B6CBA	4	27.54	17.93	Imin_L	E	479.63	86	348.21	95.15	47	Lc	B6CBA	4	27.08	17.93	Imax_P	M	13.66
49	WT	B6CBA	4	27.54	17.93	Imin_L	M	552.71	31	161.55	6.72	47	Lc	B6CBA	4	27.08	17.93	Imax_P	E	21.5
49	WT	B6CBA	4	27.54	17.93	Imin_L	P	603.72	87	204.65	15.84	47	Lc	B6CBA	4	27.08	17.93	Imax_P	E	19.92
49	WT	B6CBA	4	27.54	17.93	Imin_L	P	593.16	68	234.74	7.94	47	Lc	B6CBA	4	27.08	17.93	Imax_P	E	28.63
49	WT	B6CBA	4	27.54	17.93	Imin_L	P	599.02	100	296.71	20.32	47	Lc	B6CBA	4	27.08	17.93	Imax_P	E	31.59
49	WT	B6CBA	4	27.54	17.93	Imin_L	M	572.53	61	362.07	16.21	47	Lc	B6CBA	4	27.08	17.93	Imax_P	E	16.24
49	WT	B6CBA	4	27.54	17.93	Imin_L	M	551.28	69	334.28	46.45	47	Lc	B6CBA	4	27.08	17.93	Imax_P	E	23.49
49	WT	B6CBA	4	27.54	17.93	Imin_L	P	583.46	64	384.46	8.67	47	Lc	B6CBA	4	27.08	17.93	Imax_P	E	15.06
49	WT	B6CBA	4	27.54	17.93	Imin_L	E	507.09	100	245.71	8	47	Lc	B6CBA	4	27.08	17.93	Imax_P	E	26.33
49	WT	B6CBA	4	27.54	17.93	Imin_L	M	540.38	84	300.03	24.04	47	Lc	B6CBA	4	27.08	17.93	Imax_P	E	39.8
49	WT	B6CBA	4	27.54	17.93	Imin_L	E	506.07	46	361.04	9.67	47	Lc	B6CBA	4	27.08	17.93	Imax_P	E	21.46
49	WT	B6CBA	4	27.54	17.93	Imin_L	E	453.25	99	146.54	4.52	47	Lc	B6CBA	4	27.08	17.93	Imin_L	P	20.06
49	WT	B6CBA	4	27.54	17.93	Imin_M	P	410.46	130	327.5	6.62	47	Lc	B6CBA	4	27.08	17.93	Imin_L	P	43.61
49	WT	B6CBA	4	27.54	17.93	Imin_M	M	373.19	82	529.61	4.91	47	Lc	B6CBA	4	27.08	17.93	Imin_L	P	27.85
49	WT	B6CBA	4	27.54	17.93	Imin_M	E	390.72	138	536.62	4.74	47	Lc	B6CBA	4	27.08	17.93	Imin_L	P	12.48
49	WT	B6CBA	4	27.54	17.93	Imin_M	P	458	147	363.31	1.94	47	Lc	B6CBA	4	27.08	17.93	Imin_L	P	33.35
49	WT	B6CBA	4	27.54	17.93	Imin_M	P	402.25	121	252.48	0.64	47	Lc	B6CBA	4	27.08	17.93	Imin_L	P	17.67
49	WT	B6CBA	4	27.54	17.93	Imin_M	P	372.67	130	265.89	6.66	47	Lc	B6CBA	4	27.08	17.93	Imin_L	P	16.4
49	WT	B6CBA	4	27.54	17.93	Imin_M	P	398.58	96	303.29	2.33	47	Lc	B6CBA	4	27.08	17.93	Imin_L	P	15.91
49	WT	B6CBA	4	27.54	17.93	Imin_M	M	356.92	49	188.63	7.07	47	Lc	B6CBA	4	27.08	17.93	Imin_L	P	27.18
49	WT	B6CBA	4	27.54	17.93	Imin_M	E	324.36	133	338.33	0.88	47	Lc	B6CBA	4	27.08	17.93	Imin_L	P	27.92
49	WT	B6CBA	4	27.54	17.93	Imin_M	E	343.77	100	497.79	0.23	47	Lc	B6CBA	4	27.08	17.93	Imin_L	M	16.06
49	WT	B6CBA	4	27.54	17.93	Imin_M	E	316.56	112	245.35	4.83	47	Lc	B6CBA	4	27.08	17.93	Imin_L	M	22.98
49	WT	B6CBA	4	27.54	17.93	Imin_M	E	323.31	137	389.51	47.16	47	Lc	B6CBA	4	27.08	17.93	Imin_L	M	24.03
49	WT	B6CBA	4	27.54	17.93	Imin_M	E	281.62	103	278.95	5.97	47	Lc	B6CBA	4	27.08	17.93	Imin_L	M	23.65
49	WT	B6CBA	4	27.54	17.93	Imin_M	E	294.98	127	416.07	20.7	47	Lc	B6CBA	4	27.08	17.93	Imin_L	M	26.09
49	WT	B6CBA	4	27.54	17.93	Imin_M	E	311.03	99	382.62	4.57	47	Lc	B6CBA	4	27.08	17.93	Imin_L	M	25.73
49	WT	B6CBA	4	27.54	17.93	Imin_M	E	314.66	88	353.44	3.64	47	Lc	B6CBA	4	27.08	17.93	Imin_L	M	19.55
49	WT	B6CBA	4	27.54	17.93	Imin_M	M	355.86	64	253.05	8.22	47	Lc	B6CBA	4	27.08	17.93	Imin_L	M	25.08
49	WT	B6CBA	4	27.54	17.93	Imin_M	P	396.06	91	269.47	1.89	47	Lc	B6CBA	4	27.08	17.93	Imin_L	M	15.35
49	WT	B6CBA	4	27.54	17.93	Imin_M	P	418.83	58	149.9	2.11	47	Lc	B6CBA	4	27.08	17.93	Imin_L	M	15.51
49	WT	B6CBA	4	27.54	17.93	Imin_M	P	463.03	89	323.58	32.45	47	Lc	B6CBA	4	27.08	17.93	Imin_L	E	29.92
49	WT	B6CBA	4	27.54	17.93	Imin_M	P	497.1	148	273.18	40.67	47	Lc	B6CBA	4	27.08	17.93	Imin_L	E	57.15
49	WT	B6CBA	4	27.54	17.93	Imin_M	P	592.2	91	277.6	13.15	47	Lc	B6CBA	4	27.08	17.93	Imin_L	E	23.15
49	WT	B6CBA	4	27.54	17.93	Imin_M	P	540.88	84	290.21	12.42	47	Lc	B6CBA	4	27.08	17.93	Imin_L	E	34.33
49	WT	B6CBA	4	27.54	17.93	Imin_M	P	514.98	70	307.19	10.78	47	Lc	B6CBA	4	27.08	17.93	Imin_L	E	41.02
49	WT	B6CBA	4	27.54	17.93	Imin_M	P	473.63	63	486.13	1.28	47	Lc	B6CBA	4	27.08	17.93	Imin_L	E	15.95
49	WT	B6CBA	4	27.54	17.93	Imin_M	M	432.86	71	146.14	15.3	47	Lc	B6CBA	4	27.08	17.93	Imin_L	E	38.13
49	WT	B6CBA	4	27.54	17.93	Imin_M	E	426.93	91	540.13	8.35	47	Lc	B6CBA	4	27.08	17.93	Imin_L	E	26.88
49	WT	B6CBA	4	27.54	17.93	Imin_M	E	374.95	60	205.84	8.07	47	Lc	B6CBA	4	27.08	17.93	Imin_L	E	28.33
49	WT	B6CBA	4	27.54	17.93	Imin_M	E	367.67	81	351.33	7.02	47	Lc	B6CBA	4	27.08	17.93	Imin_L	E	32.43
49	WT	B6CBA	4	27.54	17.93	Imin_M	E	356.32	119	429.01	13.07	47	Lc	B6CBA	4	27.08	17.93	Imin_M	P	21.52
49	WT	B6CBA	4	27.54	17.93	Imin_M	E	455.79	56	282.78	1.2	47	Lc	B6CBA	4	27.08	17.93	Imin_M	P	31.81
49	WT	B6CBA	4	27.54	17.93	Imin_M	E	410.73	124	492.36	2.77	47	Lc	B6CBA	4	27.08	17.93	Imin_M	P	43.87
49	WT	B6CBA	4	27.54	17.93	Imin_M	P	568.82	88	333.86	1.31	47	Lc	B6CBA	4	27.08	17.93	Imin_M	P	26.82
49	WT	B6CBA	4	27.54	17.93	Imin_M	M	519.28	99	325.56	5.63	47	Lc	B6CBA	4	27.08	17.93	Imin_M	P	34.42
49	WT	B6CBA	4	27.54	17.93	Imin_M	P	657.59	105	268.58	19.85	47	Lc	B6CBA	4	27.08	17.93	Imin_M	P	38.22
49	WT	B6CBA	4	27.54	17.93	Imin_M	P	627.44	97	301.61	19.68	47	Lc	B6CBA	4	27.08	17.93	Imin_M	P	13.8
52	WT	B6CBA	4	29.46	17.75	Imax_A	E	360.44	78	233.04	16.44	47	Lc	B6CBA	4	27.08	17.93	Imin_M	P	32.18
52	WT	B6CBA	4	29.46	17.75	Imax_A	E	336.22	71	187.81	4.88	47	Lc	B6CBA	4	27.08	17.93	Imin_M	P	21.22
52	WT	B6CBA	4	29.46	17.75	Imax_A	E	326.93	78	298.97	22.22	47	Lc	B6CBA	4	27.08	17.93	Imin_M	P	37.61
52	WT	B6CBA	4	29.46	17.75	Imax_A	E	339.86	70	219.21	34.28	47	Lc	B6CBA	4	27.08	17.93	Imin_M	M	29.59
52	WT	B6CBA	4	29.46	17.75	Imax_A	E	297.88	70	267.13	13.25	47	Lc	B6CBA	4	27.08	17.93	Imin_M	M	23.37
52	WT	B6CBA	4	29.46	17.75	Imax_A	E	388.64	96	274.19	18.69	47	Lc	B6CBA	4	27.08	17.93	Imin_M	M	25.98
52	WT	B6CBA	4	29.46	17.75	Imax_A	E	392.14	107	295.57	17.59	47	Lc	B6CBA	4	27.08	17.93	Imin_M	M	33.9
52	WT	B6CBA	4	29.46	17.75	Imax_A	E	358.63	70	279.37	48.81	47	Lc	B6CBA	4	27.08	17.93	Imin_M	M	21.07
52	WT	B6CBA	4	29.46	17.75	Imax_A	E	408.39	84	285.51	17.03	47	Lc	B6CBA	4	27.08	17.93	Imin_M	M	35.03
52	WT	B6CBA	4	29.46	17.75	Imax_A	M	464.26	95	448.41	6.78	47	Lc	B6CBA	4	27.08	17.93	Imin_M	M	23.57
52	WT	B6CBA	4	29.46	17.75	Imax_A	P	490.63	108	447.37	4.95	47	Lc	B6CBA	4	27.08	17.93	Imin_M	M	23.3
52	WT	B6CBA	4	29.46	17.75	Imax_A	E	534.27	70	229.3	107.84	47	Lc	B6CBA	4	27.08	17.93	Imin_M	M	15.33
52	WT	B6CBA	4	29.46	17.75	Imax_A	M	517.54	38	285.2	49.13	47	Lc	B6CBA	4	27.08	17.93	Imin_M	M	16.96
52	WT	B6CBA	4	29.46	17.75	Imax_A	P	544.41	89	270.3	126.92	47	Lc	B6CBA	4	27.08	17.93	Imin_M	E	14.36
52	WT	B6CBA	4	29.46	17.75	Imax_A	E	479.65	85	235.09	26.86	47	Lc	B6CBA	4	27.08	17.93	Imin_M	E	26.81
52	WT	B6CBA	4	29.46	17.75	Imax_A	E	496.51	118	335.9	42.12	47	Lc	B6CBA	4	27.08	17.93	Imin_M	E	23.82
52	WT	B6CBA	4	29.46	17.75	Imax_A	E	439.16	111	313.77	82.3	47	Lc	B6CBA	4	27.08	17.93	Imin_M	E	39.58
52	WT	B6CBA	4	29.46	17.75	Imax_A	E	451.22	74	122.4	14.28	47	Lc	B6CBA	4	27.08	17.93	Imin_M	E	51.7
52	WT	B6CBA	4	29.46	17.75	Imax_A	E	415.6	126	254.22	16.28	47	Lc	B6CBA	4	27.08	17.93	Imin_M	E	22.96
52	WT	B6CBA	4	29.46	17.75	Imax_A	E	435.92	78	298.19	31.36	47	Lc	B6CBA	4	27.08	17.93	Imin_M	E	18.42
52	WT	B6CBA	4	29.46	17.75	Imax_A	M	408.94	37	175.53	7.77	47	Lc	B6CBA	4	27.08	17.93	Imin_M	E	44.03
52	WT	B6CBA	4	29.46	17.75	Imax_A	M	431.56	75	392.05	7.98	47	Lc	B6CBA	4	27.08	17.93	Imin_M	E	39.64
52	WT	B6CBA	4	29.46	17.75	Imax_A	E	390.75	118	315.5	22.26	47	Lc	B6CBA	4	27.08	17.93	Imin_M	E	43.34
52	WT	B6CBA	4	29.46	17.75	Imax_A	M	434.11	71	225.43	1.62	49	WT	B6CBA	4	27.54	17.93	Imax_A	P	31.97
52	WT	B6CBA	4	29.46	17.75	Imax_A	M	420.57	62	492.16	3.94	49	WT	B6CBA	4	27.54	17.93	Imax_A	P	33.25
52	WT	B6CBA	4	29.46	17.75	Imax_A	E	342.35	107	285.12	12.89	49	WT	B6CBA	4	27.54	17.93	Imax_A	P	53.63
52	WT	B6CBA	4	29.46	17.75	Imax_A	P	414.3	51	195.57	41.96	49	WT	B6CBA	4	27.54	17.93	Imax_A	P	18.85
52	WT	B6CBA	4	29.46	17.75	Imax_A	M	408.81	62	312.11	2.33	49	WT	B6CBA	4	27.54	17.93	Imax_A	P	37.81
52	WT	B6CBA	4	29.46	17.75	Imax_A	P	491.68	123	288.87	9.1	49	WT	B6CBA	4	27.54	17.93	Imax_A	P	18.6
52	WT	B6CBA	4	29.46	17.75	Imax_A	P	496.91	92	291.41	11.81	49	WT	B6CBA	4	27.54	17.93	Imax_A	P	21.06
52	WT	B6CBA	4	29.46	17.75	Imax_A	P	524.54	109	241.81	79.67	49	WT	B6CBA	4	27.54	17.93	Imax_A	P	35.31
52	WT	B6CBA	4	29.46	17.75	Imax_A	P	483.93	102	259.38	57.86	49	WT	B6CBA	4	27.54	17.93	Imax_A	P	17.43
52	WT	B6CBA	4	29.46	17.75	Imax_A	M	451.02	120	518.13	3.78	49	WT	B6CBA	4	27.54	17.93	Imax_A	P	35.75
52	WT	B6CBA	4	29.46	17.75	Imax_A	P	538.81	101	341	0.3	49	WT	B6CBA	4	27.54	17.93	Imax_A	M	19.67
52	WT	B6CBA	4	29.46	17.75	Imax_A	M	498.59	90	438.95	14.9	49	WT	B6CBA	4	27.54	17.93	Imax_A	M	25.02
52	WT	B6CBA	4	29.46	17.75	Imax_A	M	500.99	89	446.16	43.7	49	WT	B6CBA	4	27.54	17.93	Imax_A	M	21.52
52	WT	B6CBA	4	29.46	17.75	Imax_A	M	493.9	144	584.93	28.17	49	WT	B6CBA	4	27.54	17.93	Imax_A	M	19.42
52	WT	B6CBA	4	29.46	17.75	Imax_A	M	547.81	56	385.75	102.11	49	WT	B6CBA	4	27.54	17.93	Imax_A	M	21.86
52	WT	B6CBA	4	29.46	17.75	Imax_A	E	520.6	81	357.64	0.16	49	WT	B6CBA	4	27.54	17.93	Imax_A	M	10.58
52	WT	B6CBA	4	29.46	17.75	Imax_A	M	589.74	95	449.77	7.2	49	WT	B6CBA	4	27.54	17.93	Imax_A	M	20.77
52	WT	B6CBA	4	29.46	17.75	Imax_A	E	557.78	113	511.03	8.95	49	WT	B6CBA	4	27.54	17.93	Imax_A	M	20.8
52	WT	B6CBA	4	29.46	17.75	Imax_A	E	540.07	100	244.47	61.15	49	WT	B6CBA	4	27.54	17.93	Imax_A	M	16.65
52	WT	B6CBA	4	29.46	17.75	Imax_A	M	645.89	66	357.74	6.25	49	WT	B6CBA	4	27.54	17.93	Imax_A	M	13.91
52	WT	B6CBA	4	29.46	17.75	Imax_A	M	605.69	81	355.7	23.2	49	WT	B6CBA	4	27.54	17.93	Imax_A	E	45.95
52	WT	B6CBA	4	29.46	17.75	Imax_A	M	601.69	91	241.62	2.84	49	WT	B6CBA	4	27.54	17.93	Imax_A	E	18.34
52	WT	B6CBA	4	29.46	17.75	Imax_A	E	686.27	91	428.65	19.11	49	WT	B6CBA	4	27.54	17.93	Imax_A	E	28.44
52	WT	B6CBA	4	29.46	17.75	Imax_A	M	689.44	44	509.39	40.62	49	WT	B6CBA	4	27.54	17.93	Imax_A	E	37.76
52	WT	B6CBA	4	29.46	17.75	Imax_A	M	659.93	84	349.97	15.73	49	WT	B6CBA	4	27.54	17.93	Imax_A	E	21.22
52	WT	B6CBA	4	29.46	17.75	Imax_A	M	607.03	88	634.92	43.82	49	WT	B6CBA	4	27.54	17.93	Imax_A	E	25.17
52	WT	B6CBA	4	29.46	17.75	Imax_A	E	628.05	102	445.75	117.57	49	WT	B6CBA	4	27.54	17.93	Imax_A	E	29.42
52	WT	B6CBA	4	29.46	17.75	Imax_A	M	642.91	103	717.02	68.15	49	WT	B6CBA	4	27.54	17.93	Imax_A	E	30.19
52	WT	B6CBA	4	29.46	17.75	Imax_A	M	594.03	81	739.48	43.66	49	WT	B6CBA	4	27.54	17.93	Imax_A	E	30.08
52	WT	B6CBA	4	29.46	17.75	Imax_A	M	594.99	64	639.98	0.91	49	WT	B6CBA	4	27.54	17.93	Imax_A	E	25.96
52	WT	B6CBA	4	29.46	17.75	Imax_A	P	589.66	124	291.64	21.93	49	WT	B6CBA	4	27.54	17.93	Imax_P	P	17.33
52	WT	B6CBA	4	29.46	17.75	Imax_A	P	570.49	117	326.63	47.82	49	WT	B6CBA	4	27.54	17.93	Imax_P	P	43.89
52	WT	B6CBA	4	29.46	17.75	Imax_A	P	568.67	89	321.11	24.47	49	WT	B6CBA	4	27.54	17.93	Imax_P	P	40.57
52	WT	B6CBA	4	29.46	17.75	Imax_A	P	656.03	98	177.44	15.21	49	WT	B6CBA	4	27.54	17.93	Imax_P	P	33.59
52	WT	B6CBA	4	29.46	17.75	Imax_A	P	648.9	92	210.14	35.55	49	WT	B6CBA	4	27.54	17.93	Imax_P	P	15.11
52	WT	B6CBA	4	29.46	17.75	Imax_A	P	632.59	104	198.12	128.48	49	WT	B6CBA	4	27.54	17.93	Imax_P	P	66.51
52	WT	B6CBA	4	29.46	17.75	Imax_A	P	660.5	86	332.79	67.2	49	WT	B6CBA	4	27.54	17.93	Imax_P	P	36.34
52	WT	B6CBA	4	29.46	17.75	Imax_A	P	719.8	118	847.44	75.51	49	WT	B6CBA	4	27.54	17.93	Imax_P	P	22.53
52	WT	B6CBA	4	29.46	17.75	Imax_A	M	687.67	58	337.31	15.05	49	WT	B6CBA	4	27.54	17.93	Imax_P	P	27.98
52	WT	B6CBA	4	29.46	17.75	Imax_A	P	779.62	72	159.03	11.42	49	WT	B6CBA	4	27.54	17.93	Imax_P	P	44.33
52	WT	B6CBA	4	29.46	17.75	Imax_A	M	718.26	74	255.86	1.17	49	WT	B6CBA	4	27.54	17.93	Imax_P	M	42.88
52	WT	B6CBA	4	29.46	17.75	Imax_A	M	723.28	53	152.57	5.29	49	WT	B6CBA	4	27.54	17.93	Imax_P	M	26.63
52	WT	B6CBA	4	29.46	17.75	Imax_A	P	828.18	91	360.41	13.44	49	WT	B6CBA	4	27.54	17.93	Imax_P	M	16.8
52	WT	B6CBA	4	29.46	17.75	Imax_A	P	792.77	121	341.07	61.31	49	WT	B6CBA	4	27.54	17.93	Imax_P	M	21.55
52	WT	B6CBA	4	29.46	17.75	Imax_A	P	791.19	113	316.24	103.51	49	WT	B6CBA	4	27.54	17.93	Imax_P	M	20.4
52	WT	B6CBA	4	29.46	17.75	Imax_A	P	781.91	36	210.4	6.05	49	WT	B6CBA	4	27.54	17.93	Imax_P	M	21.74
52	WT	B6CBA	4	29.46	17.75	Imax_A	M	758.84	108	280	9.6	49	WT	B6CBA	4	27.54	17.93	Imax_P	M	26.85
52	WT	B6CBA	4	29.46	17.75	Imax_A	M	734.13	105	240.83	50.36	49	WT	B6CBA	4	27.54	17.93	Imax_P	M	17.95
52	WT	B6CBA	4	29.46	17.75	Imax_P	P	606.77	102	313	11.2	49	WT	B6CBA	4	27.54	17.93	Imax_P	M	17.78
52	WT	B6CBA	4	29.46	17.75	Imax_P	P	626.35	72	280.13	3.06	49	WT	B6CBA	4	27.54	17.93	Imax_P	M	19.04
52	WT	B6CBA	4	29.46	17.75	Imax_P	P	591.46	89	338.65	7.98	49	WT	B6CBA	4	27.54	17.93	Imax_P	E	46.3
52	WT	B6CBA	4	29.46	17.75	Imax_P	P	583.99	140	511.75	5.89	49	WT	B6CBA	4	27.54	17.93	Imax_P	E	70.38
52	WT	B6CBA	4	29.46	17.75	Imax_P	P	617.15	97	239.25	4.5	49	WT	B6CBA	4	27.54	17.93	Imax_P	E	53.59
52	WT	B6CBA	4	29.46	17.75	Imax_P	P	590.86	157	364.45	38.02	49	WT	B6CBA	4	27.54	17.93	Imax_P	E	45.7
52	WT	B6CBA	4	29.46	17.75	Imax_P	P	597.41	164	393.86	15.46	49	WT	B6CBA	4	27.54	17.93	Imax_P	E	37.1
52	WT	B6CBA	4	29.46	17.75	Imax_P	P	605.54	90	262.83	6.51	49	WT	B6CBA	4	27.54	17.93	Imax_P	E	34.75
52	WT	B6CBA	4	29.46	17.75	Imax_P	P	613.61	77	267.7	12.52	49	WT	B6CBA	4	27.54	17.93	Imax_P	E	27.58
52	WT	B6CBA	4	29.46	17.75	Imax_P	P	631.44	156	406.75	13.57	49	WT	B6CBA	4	27.54	17.93	Imax_P	E	35.9
52	WT	B6CBA	4	29.46	17.75	Imax_P	P	659.42	185	484.84	19.76	49	WT	B6CBA	4	27.54	17.93	Imax_P	E	35.13
52	WT	B6CBA	4	29.46	17.75	Imax_P	P	657.14	163	526.6	26.1	49	WT	B6CBA	4	27.54	17.93	Imax_P	E	22.71
52	WT	B6CBA	4	29.46	17.75	Imax_P	P	562.37	185	697.3	6.64	49	WT	B6CBA	4	27.54	17.93	Imin_L	P	21.36
52	WT	B6CBA	4	29.46	17.75	Imax_P	P	521	108	366.61	28.53	49	WT	B6CBA	4	27.54	17.93	Imin_L	P	43.86
52	WT	B6CBA	4	29.46	17.75	Imax_P	P	576.62	124	518.09	10.81	49	WT	B6CBA	4	27.54	17.93	Imin_L	P	19.19
52	WT	B6CBA	4	29.46	17.75	Imax_P	P	538.68	109	321.55	51.68	49	WT	B6CBA	4	27.54	17.93	Imin_L	P	55
52	WT	B6CBA	4	29.46	17.75	Imax_P	P	518.72	110	302.4	4.93	49	WT	B6CBA	4	27.54	17.93	Imin_L	P	27.77
52	WT	B6CBA	4	29.46	17.75	Imax_P	P	551.77	123	717.89	11.64	49	WT	B6CBA	4	27.54	17.93	Imin_L	P	30.55
52	WT	B6CBA	4	29.46	17.75	Imax_P	P	489.97	84	350.33	2.36	49	WT	B6CBA	4	27.54	17.93	Imin_L	P	30.84
52	WT	B6CBA	4	29.46	17.75	Imax_P	P	549.05	117	879.98	46.01	49	WT	B6CBA	4	27.54	17.93	Imin_L	P	19.79
52	WT	B6CBA	4	29.46	17.75	Imax_P	P	485.03	97	352.64	17.11	49	WT	B6CBA	4	27.54	17.93	Imin_L	P	39.82
52	WT	B6CBA	4	29.46	17.75	Imax_P	P	554.25	151	404.39	18.67	49	WT	B6CBA	4	27.54	17.93	Imin_L	P	40.8
52	WT	B6CBA	4	29.46	17.75	Imax_P	P	519.08	88	249.97	40.72	49	WT	B6CBA	4	27.54	17.93	Imin_L	M	23.17
52	WT	B6CBA	4	29.46	17.75	Imax_P	P	561.99	154	698.05	46.54	49	WT	B6CBA	4	27.54	17.93	Imin_L	M	20.41
52	WT	B6CBA	4	29.46	17.75	Imax_P	P	542.3	143	323.38	106.59	49	WT	B6CBA	4	27.54	17.93	Imin_L	M	23.09
52	WT	B6CBA	4	29.46	17.75	Imax_P	P	579.21	197	686.19	13.78	49	WT	B6CBA	4	27.54	17.93	Imin_L	M	14.29
52	WT	B6CBA	4	29.46	17.75	Imax_P	P	626.26	113	324.99	19.65	49	WT	B6CBA	4	27.54	17.93	Imin_L	M	22.23
52	WT	B6CBA	4	29.46	17.75	Imax_P	P	570.57	160	1070	20.71	49	WT	B6CBA	4	27.54	17.93	Imin_L	M	13.37
52	WT	B6CBA	4	29.46	17.75	Imax_P	P	631.21	162	417.47	18.96	49	WT	B6CBA	4	27.54	17.93	Imin_L	M	16.12
52	WT	B6CBA	4	29.46	17.75	Imax_P	P	625.75	104	297.5	15.77	49	WT	B6CBA	4	27.54	17.93	Imin_L	M	18.52
52	WT	B6CBA	4	29.46	17.75	Imax_P	P	632.13	73	202.11	0.34	49	WT	B6CBA	4	27.54	17.93	Imin_L	M	15.91
52	WT	B6CBA	4	29.46	17.75	Imax_P	P	572.66	110	302.83	10.13	49	WT	B6CBA	4	27.54	17.93	Imin_L	M	9.93
52	WT	B6CBA	4	29.46	17.75	Imax_P	P	616.27	109	318.94	123.92	49	WT	B6CBA	4	27.54	17.93	Imin_L	E	65.72
52	WT	B6CBA	4	29.46	17.75	Imax_P	P	593.59	107	586.55	10.87	49	WT	B6CBA	4	27.54	17.93	Imin_L	E	27.19
52	WT	B6CBA	4	29.46	17.75	Imax_P	M	524.16	67	411.56	2.49	49	WT	B6CBA	4	27.54	17.93	Imin_L	E	47.59
52	WT	B6CBA	4	29.46	17.75	Imax_P	E	456.98	95	303.74	4.88	49	WT	B6CBA	4	27.54	17.93	Imin_L	E	46.14
52	WT	B6CBA	4	29.46	17.75	Imax_P	P	553.11	86	297.64	4.7	49	WT	B6CBA	4	27.54	17.93	Imin_L	E	30.78
52	WT	B6CBA	4	29.46	17.75	Imax_P	E	422.86	87	277.95	4.99	49	WT	B6CBA	4	27.54	17.93	Imin_L	E	34.29
52	WT	B6CBA	4	29.46	17.75	Imax_P	M	479.67	74	264.7	5.22	49	WT	B6CBA	4	27.54	17.93	Imin_L	E	53.19
52	WT	B6CBA	4	29.46	17.75	Imax_P	M	459.77	116	546.66	3.07	49	WT	B6CBA	4	27.54	17.93	Imin_L	E	19.73
52	WT	B6CBA	4	29.46	17.75	Imax_P	E	400.2	74	288.06	29	49	WT	B6CBA	4	27.54	17.93	Imin_L	E	36.12
52	WT	B6CBA	4	29.46	17.75	Imax_P	M	458.25	87	288.47	0.22	49	WT	B6CBA	4	27.54	17.93	Imin_L	E	37.62
52	WT	B6CBA	4	29.46	17.75	Imax_P	E	426.14	71	257.62	12.46	49	WT	B6CBA	4	27.54	17.93	Imin_M	P	24.33
52	WT	B6CBA	4	29.46	17.75	Imax_P	E	397.73	81	290.81	14.66	49	WT	B6CBA	4	27.54	17.93	Imin_M	P	26.02
52	WT	B6CBA	4	29.46	17.75	Imax_P	E	425.63	98	295.69	0.72	49	WT	B6CBA	4	27.54	17.93	Imin_M	P	31.71
52	WT	B6CBA	4	29.46	17.75	Imax_P	E	442.27	96	321.04	1.36	49	WT	B6CBA	4	27.54	17.93	Imin_M	P	34.12
52	WT	B6CBA	4	29.46	17.75	Imax_P	E	463.2	100	448.62	16.25	49	WT	B6CBA	4	27.54	17.93	Imin_M	P	31.37
52	WT	B6CBA	4	29.46	17.75	Imax_P	M	450.63	64	230.7	8.6	49	WT	B6CBA	4	27.54	17.93	Imin_M	P	43.75
52	WT	B6CBA	4	29.46	17.75	Imax_P	E	483.85	85	324.39	54.59	49	WT	B6CBA	4	27.54	17.93	Imin_M	P	26.05
52	WT	B6CBA	4	29.46	17.75	Imax_P	E	469.01	106	286.76	29.01	49	WT	B6CBA	4	27.54	17.93	Imin_M	P	27.24
52	WT	B6CBA	4	29.46	17.75	Imax_P	E	445.64	69	202.56	1.21	49	WT	B6CBA	4	27.54	17.93	Imin_M	P	41.14
52	WT	B6CBA	4	29.46	17.75	Imax_P	E	441.42	46	231.15	7.19	49	WT	B6CBA	4	27.54	17.93	Imin_M	P	37
52	WT	B6CBA	4	29.46	17.75	Imax_P	E	491.49	81	379.25	42.37	49	WT	B6CBA	4	27.54	17.93	Imin_M	M	12.2
52	WT	B6CBA	4	29.46	17.75	Imax_P	M	520.65	80	561.95	59.37	49	WT	B6CBA	4	27.54	17.93	Imin_M	M	14.29
52	WT	B6CBA	4	29.46	17.75	Imax_P	M	583.24	103	320.8	13.19	49	WT	B6CBA	4	27.54	17.93	Imin_M	M	9.07
52	WT	B6CBA	4	29.46	17.75	Imin_L	M	530.25	67	425.6	850.99	49	WT	B6CBA	4	27.54	17.93	Imin_M	M	16.05
52	WT	B6CBA	4	29.46	17.75	Imin_L	P	633.95	104	305.96	47.19	49	WT	B6CBA	4	27.54	17.93	Imin_M	M	13.57
52	WT	B6CBA	4	29.46	17.75	Imin_L	M	577.61	75	303.8	9.63	49	WT	B6CBA	4	27.54	17.93	Imin_M	M	12.56
52	WT	B6CBA	4	29.46	17.75	Imin_L	P	594.03	92	255.38	17.33	49	WT	B6CBA	4	27.54	17.93	Imin_M	M	14.07
52	WT	B6CBA	4	29.46	17.75	Imin_L	M	545.55	45	296.82	36.33	49	WT	B6CBA	4	27.54	17.93	Imin_M	M	10.9
52	WT	B6CBA	4	29.46	17.75	Imin_L	M	547.74	100	505.23	12.09	49	WT	B6CBA	4	27.54	17.93	Imin_M	M	17.68
52	WT	B6CBA	4	29.46	17.75	Imin_L	E	477.01	118	346.29	4.33	49	WT	B6CBA	4	27.54	17.93	Imin_M	M	12.84
52	WT	B6CBA	4	29.46	17.75	Imin_L	E	484.55	101	285.76	1.3	49	WT	B6CBA	4	27.54	17.93	Imin_M	E	33.32
52	WT	B6CBA	4	29.46	17.75	Imin_L	E	423.79	88	286.24	116.55	49	WT	B6CBA	4	27.54	17.93	Imin_M	E	39.46
52	WT	B6CBA	4	29.46	17.75	Imin_L	E	471.93	98	342.32	8.75	49	WT	B6CBA	4	27.54	17.93	Imin_M	E	30.91
52	WT	B6CBA	4	29.46	17.75	Imin_L	E	395.22	82	265.49	4.16	49	WT	B6CBA	4	27.54	17.93	Imin_M	E	29.66
52	WT	B6CBA	4	29.46	17.75	Imin_L	E	421.44	77	151.02	2.45	49	WT	B6CBA	4	27.54	17.93	Imin_M	E	32.36
52	WT	B6CBA	4	29.46	17.75	Imin_L	P	565.6	105	239.91	9.52	49	WT	B6CBA	4	27.54	17.93	Imin_M	E	20.26
52	WT	B6CBA	4	29.46	17.75	Imin_L	M	529.87	114	373.28	31.24	49	WT	B6CBA	4	27.54	17.93	Imin_M	E	20.5
52	WT	B6CBA	4	29.46	17.75	Imin_L	E	493.8	101	314.11	7.87	49	WT	B6CBA	4	27.54	17.93	Imin_M	E	32.24
52	WT	B6CBA	4	29.46	17.75	Imin_L	M	495.36	112	431.94	53.62	49	WT	B6CBA	4	27.54	17.93	Imin_M	E	35.9
52	WT	B6CBA	4	29.46	17.75	Imin_L	P	516.81	98	528.95	11.68	49	WT	B6CBA	4	27.54	17.93	Imin_M	E	33.6
52	WT	B6CBA	4	29.46	17.75	Imin_L	P	407.06	86	507.65	99.64	52	WT	B6CBA	4	29.46	17.75	Imax_A	P	18.52
52	WT	B6CBA	4	29.46	17.75	Imin_L	M	462.95	119	491.64	89.77	52	WT	B6CBA	4	29.46	17.75	Imax_A	P	19.52
52	WT	B6CBA	4	29.46	17.75	Imin_L	E	392.39	79	238.08	49.99	52	WT	B6CBA	4	29.46	17.75	Imax_A	P	46.63
52	WT	B6CBA	4	29.46	17.75	Imin_L	E	406.16	82	224.62	26.29	52	WT	B6CBA	4	29.46	17.75	Imax_A	P	33.12
52	WT	B6CBA	4	29.46	17.75	Imin_L	E	356.58	81	240.88	0.79	52	WT	B6CBA	4	29.46	17.75	Imax_A	P	25.11
52	WT	B6CBA	4	29.46	17.75	Imin_L	E	331.84	90	268.42	26.72	52	WT	B6CBA	4	29.46	17.75	Imax_A	P	34.14
52	WT	B6CBA	4	29.46	17.75	Imin_L	E	364.2	61	168.53	20.75	52	WT	B6CBA	4	29.46	17.75	Imax_A	P	25.4
52	WT	B6CBA	4	29.46	17.75	Imin_L	E	321.46	81	311.48	17.46	52	WT	B6CBA	4	29.46	17.75	Imax_A	P	32.83
52	WT	B6CBA	4	29.46	17.75	Imin_L	E	293.78	75	258.25	43.91	52	WT	B6CBA	4	29.46	17.75	Imax_A	P	25.52
52	WT	B6CBA	4	29.46	17.75	Imin_L	E	297	57	193.37	4.02	52	WT	B6CBA	4	29.46	17.75	Imax_A	P	18.54
52	WT	B6CBA	4	29.46	17.75	Imin_L	E	381.52	116	340.01	27.12	52	WT	B6CBA	4	29.46	17.75	Imax_A	M	18.28
52	WT	B6CBA	4	29.46	17.75	Imin_L	E	343.7	122	301.98	30.2	52	WT	B6CBA	4	29.46	17.75	Imax_A	M	32.82
52	WT	B6CBA	4	29.46	17.75	Imin_L	E	310.31	106	308.28	61.29	52	WT	B6CBA	4	29.46	17.75	Imax_A	M	9.3
52	WT	B6CBA	4	29.46	17.75	Imin_L	P	492.63	136	357.94	12.48	52	WT	B6CBA	4	29.46	17.75	Imax_A	M	14.04
52	WT	B6CBA	4	29.46	17.75	Imin_L	M	466.68	61	419.95	43.94	52	WT	B6CBA	4	29.46	17.75	Imax_A	M	14.38
52	WT	B6CBA	4	29.46	17.75	Imin_L	E	411.24	113	340.87	4.77	52	WT	B6CBA	4	29.46	17.75	Imax_A	M	25.44
52	WT	B6CBA	4	29.46	17.75	Imin_L	P	524.65	86	193.06	2.43	52	WT	B6CBA	4	29.46	17.75	Imax_A	M	18.81
52	WT	B6CBA	4	29.46	17.75	Imin_L	P	510.33	87	206.08	9.28	52	WT	B6CBA	4	29.46	17.75	Imax_A	M	15.08
52	WT	B6CBA	4	29.46	17.75	Imin_L	E	480.69	62	175.28	2.38	52	WT	B6CBA	4	29.46	17.75	Imax_A	M	12.8
52	WT	B6CBA	4	29.46	17.75	Imin_L	E	497.21	83	244.12	2.24	52	WT	B6CBA	4	29.46	17.75	Imax_A	M	15.63
52	WT	B6CBA	4	29.46	17.75	Imin_L	E	452.04	65	185.66	11.95	52	WT	B6CBA	4	29.46	17.75	Imax_A	E	32.29
52	WT	B6CBA	4	29.46	17.75	Imin_L	P	459.21	69	322.97	8.6	52	WT	B6CBA	4	29.46	17.75	Imax_A	E	33.89
52	WT	B6CBA	4	29.46	17.75	Imin_L	M	393.71	103	215.86	17.2	52	WT	B6CBA	4	29.46	17.75	Imax_A	E	20.46
52	WT	B6CBA	4	29.46	17.75	Imin_L	M	398.66	79	357.36	5.53	52	WT	B6CBA	4	29.46	17.75	Imax_A	E	37.61
52	WT	B6CBA	4	29.46	17.75	Imin_L	M	376.78	82	240.31	25.91	52	WT	B6CBA	4	29.46	17.75	Imax_A	E	28.94
52	WT	B6CBA	4	29.46	17.75	Imin_L	E	349.92	72	197.09	2.68	52	WT	B6CBA	4	29.46	17.75	Imax_A	E	31.88
52	WT	B6CBA	4	29.46	17.75	Imin_L	E	311.25	66	217.73	9.01	52	WT	B6CBA	4	29.46	17.75	Imax_A	E	21.56
52	WT	B6CBA	4	29.46	17.75	Imin_L	P	460.28	126	254.43	44.62	52	WT	B6CBA	4	29.46	17.75	Imax_A	E	30.61
52	WT	B6CBA	4	29.46	17.75	Imin_L	P	467.72	89	266.08	12.03	52	WT	B6CBA	4	29.46	17.75	Imax_A	E	47.08
52	WT	B6CBA	4	29.46	17.75	Imin_L	P	474.94	98	245.88	4.78	52	WT	B6CBA	4	29.46	17.75	Imax_A	E	27.02
52	WT	B6CBA	4	29.46	17.75	Imin_L	P	445.06	86	211.37	2.33	52	WT	B6CBA	4	29.46	17.75	Imax_P	P	27.03
52	WT	B6CBA	4	29.46	17.75	Imin_M	P	678.35	109	317.13	18.7	52	WT	B6CBA	4	29.46	17.75	Imax_P	P	35.19
52	WT	B6CBA	4	29.46	17.75	Imin_M	P	677.43	145	263.3	3.64	52	WT	B6CBA	4	29.46	17.75	Imax_P	P	32.63
52	WT	B6CBA	4	29.46	17.75	Imin_M	P	594.33	97	422.04	14.06	52	WT	B6CBA	4	29.46	17.75	Imax_P	P	29.36
52	WT	B6CBA	4	29.46	17.75	Imin_M	P	627.15	192	335.37	11.39	52	WT	B6CBA	4	29.46	17.75	Imax_P	P	46.15
52	WT	B6CBA	4	29.46	17.75	Imin_M	P	607.2	116	299.95	0.55	52	WT	B6CBA	4	29.46	17.75	Imax_P	P	46.61
52	WT	B6CBA	4	29.46	17.75	Imin_M	M	551.08	61	222.62	3.58	52	WT	B6CBA	4	29.46	17.75	Imax_P	P	26.51
52	WT	B6CBA	4	29.46	17.75	Imin_M	E	471.42	106	275.41	1.33	52	WT	B6CBA	4	29.46	17.75	Imax_P	P	28.5
52	WT	B6CBA	4	29.46	17.75	Imin_M	E	456.28	101	233.57	5.49	52	WT	B6CBA	4	29.46	17.75	Imax_P	P	32.6
52	WT	B6CBA	4	29.46	17.75	Imin_M	E	492.45	67	264.77	14.33	52	WT	B6CBA	4	29.46	17.75	Imax_P	P	39.76
52	WT	B6CBA	4	29.46	17.75	Imin_M	P	558.57	116	322.72	92.39	52	WT	B6CBA	4	29.46	17.75	Imax_P	M	26.29
52	WT	B6CBA	4	29.46	17.75	Imin_M	P	568.12	72	217.27	67.43	52	WT	B6CBA	4	29.46	17.75	Imax_P	M	27.62
52	WT	B6CBA	4	29.46	17.75	Imin_M	M	500.49	62	206.27	16.07	52	WT	B6CBA	4	29.46	17.75	Imax_P	M	24.27
52	WT	B6CBA	4	29.46	17.75	Imin_M	P	595.4	131	255.86	8.01	52	WT	B6CBA	4	29.46	17.75	Imax_P	M	8.94
52	WT	B6CBA	4	29.46	17.75	Imin_M	P	620.44	108	249.51	24.56	52	WT	B6CBA	4	29.46	17.75	Imax_P	M	26.27
52	WT	B6CBA	4	29.46	17.75	Imin_M	P	548.06	89	237.7	4.67	52	WT	B6CBA	4	29.46	17.75	Imax_P	M	14.27
52	WT	B6CBA	4	29.46	17.75	Imin_M	P	518.43	92	258.13	2.86	52	WT	B6CBA	4	29.46	17.75	Imax_P	M	17.4
52	WT	B6CBA	4	29.46	17.75	Imin_M	P	551.26	78	235.19	5.43	52	WT	B6CBA	4	29.46	17.75	Imax_P	M	18.4
52	WT	B6CBA	4	29.46	17.75	Imin_M	E	406.07	151	500.82	1.37	52	WT	B6CBA	4	29.46	17.75	Imax_P	M	10.3
52	WT	B6CBA	4	29.46	17.75	Imin_M	M	467.06	73	424.88	5.16	52	WT	B6CBA	4	29.46	17.75	Imax_P	M	10.4
52	WT	B6CBA	4	29.46	17.75	Imin_M	E	473.07	127	531.45	6.53	52	WT	B6CBA	4	29.46	17.75	Imax_P	E	17.43
52	WT	B6CBA	4	29.46	17.75	Imin_M	E	418.78	68	254.5	7	52	WT	B6CBA	4	29.46	17.75	Imax_P	E	20.11
52	WT	B6CBA	4	29.46	17.75	Imin_M	E	384.68	75	220.04	7.51	52	WT	B6CBA	4	29.46	17.75	Imax_P	E	15.85
52	WT	B6CBA	4	29.46	17.75	Imin_M	E	421.67	65	242.14	8.94	52	WT	B6CBA	4	29.46	17.75	Imax_P	E	25.37
52	WT	B6CBA	4	29.46	17.75	Imin_M	E	327.3	80	198.15	3.94	52	WT	B6CBA	4	29.46	17.75	Imax_P	E	16.46
52	WT	B6CBA	4	29.46	17.75	Imin_M	E	345.36	173	431.04	22.45	52	WT	B6CBA	4	29.46	17.75	Imax_P	E	21.43
52	WT	B6CBA	4	29.46	17.75	Imin_M	E	357.52	89	276.68	20.26	52	WT	B6CBA	4	29.46	17.75	Imax_P	E	20.78
52	WT	B6CBA	4	29.46	17.75	Imin_M	E	359.08	154	427.8	17.7	52	WT	B6CBA	4	29.46	17.75	Imax_P	E	17.68
52	WT	B6CBA	4	29.46	17.75	Imin_M	E	410.24	105	371.69	7.47	52	WT	B6CBA	4	29.46	17.75	Imax_P	E	25.27
52	WT	B6CBA	4	29.46	17.75	Imin_M	M	429.89	73	311.95	58.03	52	WT	B6CBA	4	29.46	17.75	Imax_P	E	30.19
52	WT	B6CBA	4	29.46	17.75	Imin_M	P	472.02	89	197.57	4.58	52	WT	B6CBA	4	29.46	17.75	Imin_L	P	19.12
52	WT	B6CBA	4	29.46	17.75	Imin_M	P	464.44	74	218.4	6.76	52	WT	B6CBA	4	29.46	17.75	Imin_L	P	29.53
52	WT	B6CBA	4	29.46	17.75	Imin_M	P	493.93	96	206.61	6.96	52	WT	B6CBA	4	29.46	17.75	Imin_L	P	35.01
52	WT	B6CBA	4	29.46	17.75	Imin_M	P	437.65	124	239.44	14.44	52	WT	B6CBA	4	29.46	17.75	Imin_L	P	14.1
52	WT	B6CBA	4	29.46	17.75	Imin_M	P	426.08	114	283.17	37.82	52	WT	B6CBA	4	29.46	17.75	Imin_L	P	25.72
52	WT	B6CBA	4	29.46	17.75	Imin_M	E	329.53	114	368.28	14.33	52	WT	B6CBA	4	29.46	17.75	Imin_L	P	14.91
52	WT	B6CBA	4	29.46	17.75	Imin_M	E	375.43	87	318.77	24.33	52	WT	B6CBA	4	29.46	17.75	Imin_L	P	25.52
52	WT	B6CBA	4	29.46	17.75	Imin_M	M	393.93	96	817.48	12.3	52	WT	B6CBA	4	29.46	17.75	Imin_L	P	39.65
52	WT	B6CBA	4	29.46	17.75	Imin_M	E	281.98	73	228.28	31.37	52	WT	B6CBA	4	29.46	17.75	Imin_L	P	41.7
52	WT	B6CBA	4	29.46	17.75	Imin_M	E	296.71	85	285.01	14.56	52	WT	B6CBA	4	29.46	17.75	Imin_L	P	20.71
52	WT	B6CBA	4	29.46	17.75	Imin_M	E	299.52	92	210.84	6.47	52	WT	B6CBA	4	29.46	17.75	Imin_L	M	14.78
52	WT	B6CBA	4	29.46	17.75	Imin_M	E	285.57	58	206.96	8.87	52	WT	B6CBA	4	29.46	17.75	Imin_L	M	16.38
52	WT	B6CBA	4	29.46	17.75	Imin_M	E	306.72	94	223.18	16.62	52	WT	B6CBA	4	29.46	17.75	Imin_L	M	21.64
52	WT	B6CBA	4	29.46	17.75	Imin_M	E	298.9	105	296.14	4.05	52	WT	B6CBA	4	29.46	17.75	Imin_L	M	20.37
52	WT	B6CBA	4	29.46	17.75	Imin_M	E	341.12	114	331.14	0.84	52	WT	B6CBA	4	29.46	17.75	Imin_L	M	17.11
52	WT	B6CBA	4	29.46	17.75	Imin_M	M	374.43	87	284.25	5.84	52	WT	B6CBA	4	29.46	17.75	Imin_L	M	9.76
52	WT	B6CBA	4	29.46	17.75	Imin_M	M	389.25	105	389.53	16.2	52	WT	B6CBA	4	29.46	17.75	Imin_L	M	16.25
52	WT	B6CBA	4	29.46	17.75	Imin_M	E	367.79	72	278.32	12.71	52	WT	B6CBA	4	29.46	17.75	Imin_L	M	14.71
52	WT	B6CBA	4	29.46	17.75	Imin_M	P	420.82	114	338.16	1.39	52	WT	B6CBA	4	29.46	17.75	Imin_L	M	14.3
52	WT	B6CBA	4	29.46	17.75	Imin_M	E	321.35	79	217.95	3.92	52	WT	B6CBA	4	29.46	17.75	Imin_L	M	19.3
												52	WT	B6CBA	4	29.46	17.75	Imin_L	E	16.58
												52	WT	B6CBA	4	29.46	17.75	Imin_L	E	29.46
												52	WT	B6CBA	4	29.46	17.75	Imin_L	E	28.34
												52	WT	B6CBA	4	29.46	17.75	Imin_L	E	28.05
												52	WT	B6CBA	4	29.46	17.75	Imin_L	E	18.8
												52	WT	B6CBA	4	29.46	17.75	Imin_L	E	24.71
												52	WT	B6CBA	4	29.46	17.75	Imin_L	E	49.91
												52	WT	B6CBA	4	29.46	17.75	Imin_L	E	38.8
												52	WT	B6CBA	4	29.46	17.75	Imin_L	E	29.73
												52	WT	B6CBA	4	29.46	17.75	Imin_L	E	29.78
												52	WT	B6CBA	4	29.46	17.75	Imin_M	P	16.66
												52	WT	B6CBA	4	29.46	17.75	Imin_M	P	22.5
												52	WT	B6CBA	4	29.46	17.75	Imin_M	P	18.93
												52	WT	B6CBA	4	29.46	17.75	Imin_M	P	37.05
												52	WT	B6CBA	4	29.46	17.75	Imin_M	P	21.5
												52	WT	B6CBA	4	29.46	17.75	Imin_M	P	26.19
												52	WT	B6CBA	4	29.46	17.75	Imin_M	P	42.66
												52	WT	B6CBA	4	29.46	17.75	Imin_M	P	37.73
												52	WT	B6CBA	4	29.46	17.75	Imin_M	P	28.83
												52	WT	B6CBA	4	29.46	17.75	Imin_M	P	25.72
												52	WT	B6CBA	4	29.46	17.75	Imin_M	M	13.87
												52	WT	B6CBA	4	29.46	17.75	Imin_M	M	21.39
												52	WT	B6CBA	4	29.46	17.75	Imin_M	M	22.99
												52	WT	B6CBA	4	29.46	17.75	Imin_M	M	26
												52	WT	B6CBA	4	29.46	17.75	Imin_M	M	25.63
												52	WT	B6CBA	4	29.46	17.75	Imin_M	M	17.58
												52	WT	B6CBA	4	29.46	17.75	Imin_M	M	15.98
												52	WT	B6CBA	4	29.46	17.75	Imin_M	M	12.72
												52	WT	B6CBA	4	29.46	17.75	Imin_M	M	14.66
												52	WT	B6CBA	4	29.46	17.75	Imin_M	M	22.84
												52	WT	B6CBA	4	29.46	17.75	Imin_M	E	33.52
												52	WT	B6CBA	4	29.46	17.75	Imin_M	E	62.87
												52	WT	B6CBA	4	29.46	17.75	Imin_M	E	37.59
												52	WT	B6CBA	4	29.46	17.75	Imin_M	E	37.71
												52	WT	B6CBA	4	29.46	17.75	Imin_M	E	46.99
												52	WT	B6CBA	4	29.46	17.75	Imin_M	E	19.61
												52	WT	B6CBA	4	29.46	17.75	Imin_M	E	37.59
												52	WT	B6CBA	4	29.46	17.75	Imin_M	E	35.21
												52	WT	B6CBA	4	29.46	17.75	Imin_M	E	41.55
												52	WT	B6CBA	4	29.46	17.75	Imin_M	E	26.65
